# Supplementary material for: Evidence of novel fine-scale structural variation at autism spectrum disorder candidate loci
Source: Mol Autism. 2012 Apr 2;3:2. doi: 10.1186/2040-2392-3-2 (PMC3352055; doi:10.1186/2040-2392-3-2)
Supplement: Additional file 1 — Table S1. Examination of Noise metric and call rates of blood and spit derived DNA extractions from same individuals. [file 2040-2392-3-2-S1.XLSX]

## Sheet: Sheet1
Supplemental Table 1. Examination of Noise metric and call rates of blood and spit derived DNA extractions from same individuals.
sampleId	noise metric	gain of 1	gain of 2	loss of one	loss of two	source
blood1	0.0733215	1	12	5	1	blood
blood2	0.0641221	1	12	1	1	blood
blood3	0.0794517	5	11	13	1	blood
blood4	0.0638857	2	11	2	2	blood
blood5	0.0752882	3	5	7	0	blood
blood6	0.0626148	3	10	3	1	blood
average	0.0697807	2.5	10.1667	5.16667	1
stdev	0.0071347	1.51658	2.63944	4.40076	0.632456
sampleId	noise metric	gain of 1	gain of 2	loss of one	loss of two	source
saliva1	0.156936	10	14	11	3	saliva
saliva2	0.115609	14	11	8	1	saliva
saliva3	0.0650544	4	13	1	1	saliva
saliva4	0.0863187	5	11	1	3	saliva
saliva5	0.0648963	3	6	4	0	saliva
saliva6	0.0632641	5	11	2	1	saliva
average	0.092013	6.83333	11	4.5	1.5
stdev	0.0376635	4.26224	2.75681	4.13521	1.22474
t-test (2tailed, unequal variance, a=.05)	0.210907	0.0556925	0.604478	0.792358	0.401893
