# Supplementary material for: Evidence of novel fine-scale structural variation at autism spectrum disorder candidate loci
Source: Mol Autism. 2012 Apr 2;3:2. doi: 10.1186/2040-2392-3-2 (PMC3352055; doi:10.1186/2040-2392-3-2)
Supplement: Additional file 2 — Table S2. [file 2040-2392-3-2-S2.XLSX]

## Sheet: CHR1
cnv	chr	pos	pos_MB	0 copy (cont)	% 0 copy (cont)	1 copy (cont)	% 1 copy (cont)	Normal (cont)	% Normal (cont)	3 copy (cont)	% 3 copy (cont	4 copy (cont)	% 4 copy (cont)	0 copy (case)	% 0 copy (case)	1 copy (case)	% 1 copy (case)	Normal (case)	% Normal (case)	3 copy (case)	% 3 copy (case	4 copy (case)	% 4 copy (case)	Parameter Estimate Deletion	Std Err Deletion	Zvalue Deletion	Pvalue Deletion	Parameter Estimate Duplication	Std Err Duplication	Zvalue Duplication	Pvalue Duplication	Parameter Estimate Both/Either	Std Err Both/Either	Zvalue Both/Either	Pvalue Both/Either	Neg Log10 Deletion	Neg Log10 Duplication	Neg Log10 Both/Either
p1-1932493	1	1932493	1.93249			20	13.42	113	75.84	15	10.07	1	0.67			61	36.31	100	59.52	5	2.98	2	1.19	1.0975	0.3359	3.2675	0.00108506	-0.7643	0.4369	-1.7494	0.0802264	0.4879	0.2846	1.714	0.0865372	2.96455	1.09568	1.0628
p1-1939116	1	1939116	1.93912			20	13.42	113	75.84	15	10.07	1	0.67			60	35.71	100	59.52	6	3.57	2	1.19	1.0841	0.3367	3.2197	0.00128318	-0.6869	0.4248	-1.6169	0.105895	0.4879	0.2846	1.714	0.0865372	2.89171	0.975126	1.0628
p1-1939117	1	1939117	1.93912			20	13.42	113	75.84	15	10.07	1	0.67			60	35.71	100	59.52	6	3.57	2	1.19	1.0841	0.3367	3.2197	0.00128318	-0.6869	0.4248	-1.6169	0.105895	0.4879	0.2846	1.714	0.0865372	2.89171	0.975126	1.0628
p1-1939244	1	1939244	1.93924			20	13.42	113	75.84	15	10.07	1	0.67			59	35.12	101	60.12	6	3.57	2	1.19	1.0648	0.3375	3.155	0.00160477	-0.6943	0.4249	-1.634	0.102259	0.4679	0.2851	1.6411	0.100782	2.79459	0.990299	0.996615
p1-1939245	1	1939245	1.93925			21	14.09	110	73.83	17	11.41	1	0.67			59	35.12	101	60.12	6	3.57	2	1.19	1.0103	0.3349	3.0169	0.00255411	-0.8136	0.4222	-1.9269	0.0539884	0.3708	0.2816	1.3166	0.187961	2.59276	1.2677	0.725932
p1-1939842	1	1939842	1.93984			22	14.77	109	73.15	17	11.41	1	0.67			59	35.12	101	60.12	6	3.57	2	1.19	0.9764	0.3318	2.9429	0.00325158	-0.819	0.4225	-1.9383	0.0525911	0.3531	0.2806	1.2584	0.208255	2.48791	1.27909	0.681406
p1-1940663	1	1940663	1.94066			22	14.77	108	72.48	18	12.08	1	0.67			59	35.12	101	60.12	6	3.57	2	1.19	0.9608	0.3325	2.8892	0.00386224	-0.9133	0.422	-2.1645	0.0304285	0.2947	0.2796	1.0542	0.291799	2.41316	1.51672	0.534916
p1-1950345	1	1950345	1.95034			22	14.77	107	71.81	19	12.75	1	0.67			59	35.12	101	60.12	6	3.57	2	1.19	0.9563	0.3326	2.8755	0.00403332	-0.9279	0.4206	-2.2063	0.0273654	0.2779	0.2787	0.997	0.318761	2.39434	1.5628	0.496535
p1-1950496	1	1950496	1.9505			22	14.77	105	70.47	21	14.09	1	0.67			59	35.12	101	60.12	6	3.57	2	1.19	0.9471	0.3326	2.8478	0.00440271	-0.9566	0.4179	-2.289	0.022079	0.2448	0.277	0.8839	0.376745	2.35628	1.65602	0.423952
p1-1951643	1	1951643	1.95164			22	14.77	105	70.47	21	14.09	1	0.67			59	35.12	101	60.12	6	3.57	2	1.19	0.9471	0.3326	2.8478	0.00440271	-0.9566	0.4179	-2.289	0.022079	0.2448	0.277	0.8839	0.376745	2.35628	1.65602	0.423952
p1-1951857	1	1951857	1.95186			22	14.77	106	71.14	20	13.42	1	0.67			59	35.12	101	60.12	6	3.57	2	1.19	0.9631	0.3318	2.9022	0.00370607	-0.8654	0.418	-2.0702	0.0384327	0.3019	0.2779	1.0863	0.277331	2.43109	1.4153	0.557001
p1-1951858	1	1951858	1.95186			22	14.77	106	71.14	20	13.42	1	0.67			59	35.12	101	60.12	6	3.57	2	1.19	0.9631	0.3318	2.9022	0.00370607	-0.8654	0.418	-2.0702	0.0384327	0.3019	0.2779	1.0863	0.277331	2.43109	1.4153	0.557001
p1-1952034	1	1952034	1.95203			22	14.77	107	71.81	19	12.75	1	0.67			59	35.12	101	60.12	6	3.57	2	1.19	0.9676	0.3318	2.9159	0.00354678	-0.8501	0.4195	-2.0266	0.0427035	0.3187	0.2788	1.1433	0.252934	2.45017	1.36954	0.596992
p1-1952035	1	1952035	1.95203			22	14.77	107	71.81	19	12.75	1	0.67			59	35.12	101	60.12	6	3.57	2	1.19	0.9676	0.3318	2.9159	0.00354678	-0.8501	0.4195	-2.0266	0.0427035	0.3187	0.2788	1.1433	0.252934	2.45017	1.36954	0.596992
p1-1959046	1	1959046	1.95905			22	14.77	109	73.15	17	11.41	1	0.67			59	35.12	101	60.12	6	3.57	2	1.19	0.9764	0.3318	2.9429	0.00325158	-0.819	0.4225	-1.9383	0.0525911	0.3531	0.2806	1.2584	0.208255	2.48791	1.27909	0.681406
p1-1959047	1	1959047	1.95905			22	14.77	109	73.15	17	11.41	1	0.67			59	35.12	101	60.12	6	3.57	2	1.19	0.9764	0.3318	2.9429	0.00325158	-0.819	0.4225	-1.9383	0.0525911	0.3531	0.2806	1.2584	0.208255	2.48791	1.27909	0.681406
p1-1961477	1	1961477	1.96148					149	100									168	100
p1-1961478	1	1961478	1.96148			8	5.37	139	93.29	2	1.34					33	19.64	132	78.57	3	1.79			1.2972	0.4644	2.7933	0.0052178	0.0406	1.0197	0.0398	0.968219	1.127	0.426	2.6456	0.00815511	2.28251	0.0140265	2.08857
p1-109978846	1	109978846	109.979	1	0.67	7	4.7	139	93.29	2	1.34			1	0.6	32	19.05	132	78.57	3	1.79			1.0796	0.4399	2.4544	0.0141114	0.0239	1.0192	0.0235	0.98127	1.127	0.426	2.6456	0.00815511	1.85043	0.00821144	2.08857
p1-109987376	1	109987376	109.987	1	0.67	7	4.7	139	93.29	2	1.34			1	0.6	32	19.05	132	78.57	3	1.79			1.0796	0.4399	2.4544	0.0141114	0.0239	1.0192	0.0235	0.98127	1.127	0.426	2.6456	0.00815511	1.85043	0.00821144	2.08857
p1-109987390	1	109987390	109.987	1	0.67	7	4.7	139	93.29	2	1.34			1	0.6	32	19.05	132	78.57	3	1.79			1.0796	0.4399	2.4544	0.0141114	0.0239	1.0192	0.0235	0.98127	1.127	0.426	2.6456	0.00815511	1.85043	0.00821144	2.08857
p1-109987391	1	109987391	109.987	3	2.01	8	5.37	136	91.28	2	1.34			3	1.79	32	19.05	130	77.38	3	1.79			0.6431	0.3494	1.8405	0.0656981	-0.0082	1.0202	-0.0081	0.993559	0.9218	0.3912	2.3563	0.0184584	1.18245	0.0028065	1.73381
p1-109987563	1	109987563	109.988	4	2.68	9	6.04	134	89.93	2	1.34			3	1.79	32	19.05	130	77.38	3	1.79			0.4182	0.3237	1.2917	0.196467	-0.0385	1.0208	-0.0377	0.969896	0.7549	0.3754	2.011	0.0443304	0.70671	0.0132748	1.3533
p1-109987963	1	109987963	109.988	4	2.68	11	7.38	132	88.59	2	1.34			4	2.38	31	18.45	130	77.38	3	1.79			0.3791	0.3117	1.2161	0.22396	-0.0428	1.0213	-0.0419	0.96659	0.6753	0.3647	1.8517	0.0640729	0.649829	0.0147578	1.19333
p1-109988255	1	109988255	109.988	4	2.68	11	7.38	132	88.59	2	1.34			4	2.38	31	18.45	130	77.38	3	1.79			0.3791	0.3117	1.2161	0.22396	-0.0428	1.0213	-0.0419	0.96659	0.6753	0.3647	1.8517	0.0640729	0.649829	0.0147578	1.19333
p1-109988256	1	109988256	109.988	21	14.09	13	8.72	113	75.84	2	1.34			49	29.17	27	16.07	89	52.98	3	1.79			0.7221	0.1776	4.0667	4.76748e-05	0.2559	1.0335	0.2476	0.804455	1.2251	0.2977	4.1153	3.86714e-05	4.32171	0.0944982	4.41261	Clustering Suggests Probable Batch Effect, LOW PRIORITY
p1-109988386	1	109988386	109.988	21	14.09	13	8.72	113	75.84	2	1.34			49	29.17	27	16.07	89	52.98	3	1.79			0.7221	0.1776	4.0667	4.76748e-05	0.2559	1.0335	0.2476	0.804455	1.2251	0.2977	4.1153	3.86714e-05	4.32171	0.0944982	4.41261	Clustering Suggests Probable Batch Effect, LOW PRIORITY
p1-109988389	1	109988389	109.988	21	14.09	13	8.72	113	75.84	2	1.34			49	29.17	27	16.07	89	52.98	3	1.79			0.7221	0.1776	4.0667	4.76748e-05	0.2559	1.0335	0.2476	0.804455	1.2251	0.2977	4.1153	3.86714e-05	4.32171	0.0944982	4.41261	Clustering Suggests Probable Batch Effect, LOW PRIORITY
p1-109988390	1	109988390	109.988	21	14.09	13	8.72	102	68.46	8	5.37	5	3.36	49	29.17	27	16.07	76	45.24	12	7.14	4	2.38	0.7281	0.1802	4.0413	5.31499e-05	0.0925	0.3295	0.2807	0.778972	1.0678	0.2787	3.8309	0.000127659	4.2745	0.108478	3.89395	Clustering Suggests Probable Batch Effect, LOW PRIORITY
p1-109988587	1	109988587	109.989	21	14.09	13	8.72	102	68.46	8	5.37	5	3.36	49	29.17	25	14.88	78	46.43	11	6.55	5	2.98	0.6956	0.1784	3.8981	9.69426e-05	0.1076	0.3203	0.3359	0.73693	0.9886	0.277	3.5689	0.000358538	4.01349	0.132574	3.44546	Clustering Suggests Probable Batch Effect, LOW PRIORITY
p1-109988588	1	109988588	109.989	21	14.09	13	8.72	102	68.46	8	5.37	5	3.36	49	29.17	25	14.88	78	46.43	11	6.55	5	2.98	0.6956	0.1784	3.8981	9.69426e-05	0.1076	0.3203	0.3359	0.73693	0.9886	0.277	3.5689	0.000358538	4.01349	0.132574	3.44546	Clustering Suggests Probable Batch Effect, LOW PRIORITY
p1-109989692	1	109989692	109.99	18	12.08	13	8.72	105	70.47	8	5.37	5	3.36	46	27.38	27	16.07	79	47.02	11	6.55	5	2.98	0.759	0.1859	4.0841	4.42466e-05	0.113	0.32	0.353	0.724102	1.0634	0.2802	3.7948	0.000147733	4.35412	0.1402	3.83052	Clustering Suggests Probable Batch Effect, LOW PRIORITY
p1-109989693	1	109989693	109.99	18	12.08	13	8.72	105	70.47	8	5.37	5	3.36	46	27.38	27	16.07	79	47.02	12	7.14	4	2.38	0.7558	0.1859	4.0663	4.77679e-05	0.0828	0.3285	0.2522	0.800896	1.0634	0.2802	3.7948	0.000147733	4.32086	0.0964238	3.83052	Clustering Suggests Probable Batch Effect, LOW PRIORITY
p1-109989901	1	109989901	109.99	9	6.04	13	8.72	118	79.19	7	4.7	2	1.34	34	20.24	31	18.45	90	53.57	12	7.14	1	0.6	1.0223	0.2242	4.5593	5.13171e-06	0.4421	0.4439	0.9959	0.3193	1.3717	0.3067	4.4719	7.75453e-06	5.28974	0.495801	5.11044	Clustering Suggests Probable Batch Effect, LOW PRIORITY
p1-109989902	1	109989902	109.99	9	6.04	13	8.72	118	79.19	7	4.7	2	1.34	34	20.24	34	20.24	89	52.98	10	5.95	1	0.6	1.0662	0.2265	4.7074	2.5092e-06	0.241	0.4572	0.5271	0.598146	1.3884	0.3063	4.5323	5.83567e-06	5.60046	0.223193	5.23391	Clustering Suggests Probable Batch Effect, LOW PRIORITY
p1-109992068	1	109992068	109.992	0	0	13	8.72	131	87.92	5	3.36			10	5.95	39	23.21	111	66.07	8	4.76			1.4875	0.3719	3.9997	6.3414e-05	0.3439	0.6621	0.5195	0.603424	1.3011	0.3466	3.7541	0.000173989	4.19781	0.219377	3.75948	Clustering Suggests Probable Batch Effect, LOW PRIORITY
p1-109992069	1	109992069	109.992	0	0	13	8.72	131	87.92	5	3.36			10	5.95	41	24.4	110	65.48	7	4.17			1.5862	0.3764	4.2141	2.5075e-05	0.2433	0.6817	0.3568	0.721226	1.381	0.3486	3.9618	7.43922e-05	4.60076	0.141928	4.12847	Clustering Suggests Probable Batch Effect, LOW PRIORITY
p1-109994167	1	109994167	109.994	0	0	13	8.72	135	90.6	1	0.67			4	2.38	43	25.6	118	70.24	3	1.79			1.565	0.3845	4.0706	4.69011e-05	1.2339	1.3475	0.9157	0.359831	1.5706	0.3857	4.0718	4.66483e-05	4.32882	0.443902	4.33116	Clustering Suggests Probable Batch Effect, LOW PRIORITY
p1-109994168	1	109994168	109.994	0	0	13	8.72	135	90.6	1	0.67			4	2.38	43	25.6	118	70.24	3	1.79			1.565	0.3845	4.0706	4.69011e-05	1.2339	1.3475	0.9157	0.359831	1.5706	0.3857	4.0718	4.66483e-05	4.32882	0.443902	4.33116	Clustering Suggests Probable Batch Effect, LOW PRIORITY
p1-109995667	1	109995667	109.996	0	0	13	8.72	135	90.6	1	0.67			3	1.79	43	25.6	119	70.83	3	1.79			1.5546	0.3863	4.0245	5.70934e-05	1.2274	1.3486	0.9102	0.362726	1.5534	0.387	4.0143	5.96131e-05	4.24341	0.440421	4.22466	Clustering Suggests Probable Batch Effect, LOW PRIORITY
p1-109995668	1	109995668	109.996	0	0	13	8.72	135	90.6	1	0.67			3	1.79	43	25.6	119	70.83	3	1.79			1.5546	0.3863	4.0245	5.70934e-05	1.2274	1.3486	0.9102	0.362726	1.5534	0.387	4.0143	5.96131e-05	4.24341	0.440421	4.22466	Clustering Suggests Probable Batch Effect, LOW PRIORITY
p1-109997210	1	109997210	109.997	0	0	12	8.05	136	91.28	1	0.67			3	1.79	43	25.6	119	70.83	3	1.79			1.6124	0.3947	4.0847	4.41413e-05	1.2288	1.347	0.9122	0.36165	1.6115	0.3942	4.0877	4.35711e-05	4.35515	0.441711	4.3608	Clustering Suggests Probable Batch Effect, LOW PRIORITY
p1-109997211	1	109997211	109.997	0	0	12	8.05	136	91.28	1	0.67			3	1.79	43	25.6	119	70.83	3	1.79			1.6124	0.3947	4.0847	4.41413e-05	1.2288	1.347	0.9122	0.36165	1.6115	0.3942	4.0877	4.35711e-05	4.35515	0.441711	4.3608	Clustering Suggests Probable Batch Effect, LOW PRIORITY
p1-109997358	1	109997358	109.997	0	0	12	8.05	136	91.28	1	0.67			3	1.79	43	25.6	119	70.83	3	1.79			1.6124	0.3947	4.0847	4.41413e-05	1.2288	1.347	0.9122	0.36165	1.6115	0.3942	4.0877	4.35711e-05	4.35515	0.441711	4.3608	Clustering Suggests Probable Batch Effect, LOW PRIORITY
p1-109997377	1	109997377	109.997	0	0	12	8.05	136	91.28	1	0.67			1	0.6	45	26.79	119	70.83	3	1.79			1.6261	0.3962	4.1044	4.05431e-05	1.2287	1.348	0.9115	0.362018	1.6115	0.3942	4.0877	4.35711e-05	4.39208	0.44127	4.3608	Clustering Suggests Probable Batch Effect, LOW PRIORITY
p1-109997378	1	109997378	109.997	0	0	12	8.05	136	91.28	1	0.67			1	0.6	45	26.79	119	70.83	3	1.79			1.6261	0.3962	4.1044	4.05431e-05	1.2287	1.348	0.9115	0.362018	1.6115	0.3942	4.0877	4.35711e-05	4.39208	0.44127	4.3608	Clustering Suggests Probable Batch Effect, LOW PRIORITY
p1-109997545	1	109997545	109.998	0	0	11	7.38	137	91.95	1	0.67			1	0.6	44	26.19	120	71.43	3	1.79			1.5929	0.4021	3.9611	7.45918e-05	1.2079	1.3409	0.9008	0.367689	1.5784	0.4	3.9465	7.93076e-05	4.12731	0.43452	4.10069	Clustering Suggests Probable Batch Effect, LOW PRIORITY
p1-109997546	1	109997546	109.998	0	0	11	7.38	137	91.95	1	0.67			1	0.6	44	26.19	120	71.43	3	1.79			1.5929	0.4021	3.9611	7.45918e-05	1.2079	1.3409	0.9008	0.367689	1.5784	0.4	3.9465	7.93076e-05	4.12731	0.43452	4.10069	Clustering Suggests Probable Batch Effect, LOW PRIORITY
p1-109997579	1	109997579	109.998	0	0	11	7.38	137	91.95	1	0.67			1	0.6	44	26.19	120	71.43	3	1.79			1.5929	0.4021	3.9611	7.45918e-05	1.2079	1.3409	0.9008	0.367689	1.5784	0.4	3.9465	7.93076e-05	4.12731	0.43452	4.10069	Clustering Suggests Probable Batch Effect, LOW PRIORITY
p1-109997588	1	109997588	109.998			11	7.38	137	91.95	1	0.67					45	26.79	120	71.43	3	1.79			1.6076	0.4141	3.8824	0.00010344	1.2015	1.3379	0.898	0.369162	1.5784	0.4	3.9465	7.93076e-05	3.98531	0.432784	4.10069	Clustering Suggests Probable Batch Effect, LOW PRIORITY
p1-109997589	1	109997589	109.998			11	7.38	137	91.95	1	0.67					45	26.79	120	71.43	3	1.79			1.6076	0.4141	3.8824	0.00010344	1.2015	1.3379	0.898	0.369162	1.5784	0.4	3.9465	7.93076e-05	3.98531	0.432784	4.10069	Clustering Suggests Probable Batch Effect, LOW PRIORITY
p1-109997633	1	109997633	109.998			11	7.38	137	91.95	1	0.67					44	26.19	121	72.02	3	1.79			1.5888	0.4155	3.8234	0.000131623	1.1952	1.3385	0.8929	0.371903	1.5602	0.4013	3.8881	0.000101026	3.88067	0.42957	3.99557	Clustering Suggests Probable Batch Effect, LOW PRIORITY
p1-109997634	1	109997634	109.998			11	7.38	137	91.95	1	0.67					44	26.19	121	72.02	3	1.79			1.5888	0.4155	3.8234	0.000131623	1.1952	1.3385	0.8929	0.371903	1.5602	0.4013	3.8881	0.000101026	3.88067	0.42957	3.99557	Clustering Suggests Probable Batch Effect, LOW PRIORITY
p1-109997668	1	109997668	109.998			10	6.71	138	92.62	1	0.67					42	25	123	73.21	3	1.79			1.6249	0.4298	3.7807	0.000156367	1.1846	1.338	0.8854	0.375956	1.5908	0.4136	3.8458	0.000120144	3.80585	0.424863	3.9203	Clustering Suggests Probable Batch Effect, LOW PRIORITY
p1-109997669	1	109997669	109.998			10	6.71	138	92.62	1	0.67					42	25	123	73.21	3	1.79			1.6249	0.4298	3.7807	0.000156367	1.1846	1.338	0.8854	0.375956	1.5908	0.4136	3.8458	0.000120144	3.80585	0.424863	3.9203	Clustering Suggests Probable Batch Effect, LOW PRIORITY
p1-109997844	1	109997844	109.998			8	5.37	140	93.96	1	0.67					42	25	123	73.21	3	1.79			1.8006	0.4588	3.9247	8.68453e-05	1.1882	1.3342	0.8906	0.373143	1.7476	0.438	3.9903	6.59909e-05	4.06125	0.428125	4.18052	Clustering Suggests Probable Batch Effect, LOW PRIORITY
p1-109997845	1	109997845	109.998			8	5.37	140	93.96	1	0.67					42	25	123	73.21	3	1.79			1.8006	0.4588	3.9247	8.68453e-05	1.1882	1.3342	0.8906	0.373143	1.7476	0.438	3.9903	6.59909e-05	4.06125	0.428125	4.18052	Clustering Suggests Probable Batch Effect, LOW PRIORITY
p1-109998856	1	109998856	109.999			7	4.7	141	94.63	1	0.67					41	24.4	124	73.81	3	1.79			1.9854	0.484	4.1023	4.09077e-05	1.1995	1.3392	0.8957	0.370418	1.9126	0.4592	4.1646	3.11939e-05	4.38819	0.431308	4.50593	Clustering Suggests Probable Batch Effect, LOW PRIORITY
p1-109998857	1	109998857	109.999			7	4.7	141	94.63	1	0.67					41	24.4	124	73.81	3	1.79			1.9854	0.484	4.1023	4.09077e-05	1.1995	1.3392	0.8957	0.370418	1.9126	0.4592	4.1646	3.11939e-05	4.38819	0.431308	4.50593	Clustering Suggests Probable Batch Effect, LOW PRIORITY
p1-109999061	1	109999061	109.999			6	4.03	142	95.3	1	0.67					40	23.81	125	74.4	3	1.79			2.0954	0.5103	4.1062	4.02287e-05	1.1951	1.3379	0.8933	0.371722	2.0044	0.4803	4.1732	3.00388e-05	4.39546	0.429782	4.52232	Clustering Suggests Probable Batch Effect, LOW PRIORITY
p1-109999062	1	109999062	109.999			6	4.03	142	95.3	1	0.67					40	23.81	125	74.4	3	1.79			2.0954	0.5103	4.1062	4.02287e-05	1.1951	1.3379	0.8933	0.371722	2.0044	0.4803	4.1732	3.00388e-05	4.39546	0.429782	4.52232	Clustering Suggests Probable Batch Effect, LOW PRIORITY
p1-109999732	1	109999732	110			5	3.36	143	95.97	1	0.67					40	23.81	125	74.4	3	1.79			2.249	0.5429	4.1429	3.42951e-05	1.1964	1.3356	0.8958	0.370356	2.1322	0.5051	4.2213	2.42859e-05	4.46477	0.43138	4.61465	Clustering Suggests Probable Batch Effect, LOW PRIORITY
p1-109999733	1	109999733	110			5	3.36	143	95.97	1	0.67					40	23.81	125	74.4	3	1.79			2.249	0.5429	4.1429	3.42951e-05	1.1964	1.3356	0.8958	0.370356	2.1322	0.5051	4.2213	2.42859e-05	4.46477	0.43138	4.61465	Clustering Suggests Probable Batch Effect, LOW PRIORITY
p1-110003103	1	110003103	110.003					149	100									168	100																				Clustering Suggests Probable Batch Effect, LOW PRIORITY
p1-110003104	1	110003104	110.003	0	0	8	5.37	140	93.96	1	0.67			1	0.6	52	30.95	112	66.67	3	1.79			1.9824	0.443	4.4755	7.62343e-06	0.4478	1.1674	0.3836	0.701299	1.8697	0.4208	4.443	8.86929e-06	5.11785	0.154097	5.05211	Clustering Suggests Probable Batch Effect, LOW PRIORITY
p1-148132001	1	148132001	148.132	0	0	8	5.37	140	93.96	1	0.67			1	0.6	52	30.95	111	66.07	4	2.38			1.9883	0.4427	4.4917	7.0642e-06	0.7456	1.1312	0.6591	0.509809	1.8878	0.4198	4.4971	6.88707e-06	5.15094	0.292592	5.16197	Clustering Suggests Probable Batch Effect, LOW PRIORITY
p1-148148038	1	148148038	148.148	0	0	8	5.37	140	93.96	1	0.67			1	0.6	52	30.95	111	66.07	4	2.38			1.9883	0.4427	4.4917	7.0642e-06	0.7456	1.1312	0.6591	0.509809	1.8878	0.4198	4.4971	6.88707e-06	5.15094	0.292592	5.16197	Clustering Suggests Probable Batch Effect, LOW PRIORITY
p1-148150430	1	148150430	148.15	0	0	8	5.37	140	93.96	1	0.67			1	0.6	52	30.95	112	66.67	3	1.79			1.9824	0.443	4.4755	7.62343e-06	0.4478	1.1674	0.3836	0.701299	1.8697	0.4208	4.443	8.86929e-06	5.11785	0.154097	5.05211	Clustering Suggests Probable Batch Effect, LOW PRIORITY
p1-148150431	1	148150431	148.15	0	0	8	5.37	139	93.29	2	1.34			1	0.6	52	30.95	112	66.67	3	1.79			1.9802	0.4434	4.4663	7.95714e-06	0.2086	1.0191	0.2047	0.837795	1.7883	0.4077	4.386	1.15455e-05	5.09924	0.0768625	4.93759	Clustering Suggests Probable Batch Effect, LOW PRIORITY
p1-148153536	1	148153536	148.154	0	0	8	5.37	132	88.59	8	5.37	1	0.67	1	0.6	52	30.95	112	66.67	3	1.79	0	0	1.9429	0.4436	4.3802	1.18565e-05	-0.7538	0.7463	-1.0101	0.312449	1.3246	0.3521	3.7625	0.000168201	4.92604	0.505221	3.77417	Clustering Suggests Probable Batch Effect, LOW PRIORITY
p1-148153818	1	148153818	148.154	0	0	8	5.37	131	87.92	9	6.04	1	0.67	1	0.6	52	30.95	112	66.67	3	1.79	0	0	1.9385	0.4434	4.3716	1.23316e-05	-0.8005	0.738	-1.0847	0.278075	1.2828	0.3475	3.6913	0.000223068	4.90898	0.555838	3.65156	Clustering Suggests Probable Batch Effect, LOW PRIORITY
p1-148154335	1	148154335	148.154	0	0	8	5.37	123	82.55	13	8.72	5	3.36	1	0.6	52	30.95	111	66.07	3	1.79	1	0.6	1.8817	0.4448	4.2304	2.33292e-05	-1.0453	0.4832	-2.1634	0.0305137	0.8152	0.3135	2.6007	0.00930441	4.6321	1.51551	2.03131	Clustering Suggests Probable Batch Effect, LOW PRIORITY
p1-148155108	1	148155108	148.155	0	0	8	5.37	123	82.55	12	8.05	6	4.03	1	0.6	52	30.95	111	66.07	3	1.79	1	0.6	1.8778	0.445	4.2196	2.44768e-05	-1.0469	0.4618	-2.2668	0.0234007	0.8152	0.3135	2.6007	0.00930441	4.61125	1.63077	2.03131	Clustering Suggests Probable Batch Effect, LOW PRIORITY
p1-148155109	1	148155109	148.155	0	0	8	5.37	123	82.55	12	8.05	6	4.03	1	0.6	53	31.55	110	65.48	3	1.79	1	0.6	1.8955	0.4439	4.2701	1.95391e-05	-1.0413	0.4616	-2.2558	0.0240826	0.8349	0.3127	2.6701	0.00758268	4.7091	1.6183	2.12018	Clustering Suggests Probable Batch Effect, LOW PRIORITY
p1-148155203	1	148155203	148.155	0	0	8	5.37	123	82.55	12	8.05	6	4.03	1	0.6	53	31.55	111	66.07	2	1.19	1	0.6	1.8917	0.4437	4.2637	2.01098e-05	-1.1716	0.5007	-2.3401	0.019281	0.8152	0.3135	2.6007	0.00930441	4.69659	1.71487	2.03131	Clustering Suggests Probable Batch Effect, LOW PRIORITY
p1-148155204	1	148155204	148.155	0	0	8	5.37	123	82.55	12	8.05	6	4.03	1	0.6	53	31.55	111	66.07	2	1.19	1	0.6	1.8917	0.4437	4.2637	2.01098e-05	-1.1716	0.5007	-2.3401	0.019281	0.8152	0.3135	2.6007	0.00930441	4.69659	1.71487	2.03131	Clustering Suggests Probable Batch Effect, LOW PRIORITY
p1-148156169	1	148156169	148.156	0	0	8	5.37	127	85.23	10	6.71	4	2.68	1	0.6	53	31.55	112	66.67	2	1.19	0	0	1.9025	0.4435	4.29	1.78681e-05	-1.6626	0.7463	-2.2277	0.0259007	0.9649	0.3263	2.9572	0.00310423	4.74792	1.58669	2.50805	Clustering Suggests Probable Batch Effect, LOW PRIORITY
p1-148156170	1	148156170	148.156	0	0	8	5.37	127	85.23	10	6.71	4	2.68	1	0.6	53	31.55	112	66.67	2	1.19	0	0	1.9025	0.4435	4.29	1.78681e-05	-1.6626	0.7463	-2.2277	0.0259007	0.9649	0.3263	2.9572	0.00310423	4.74792	1.58669	2.50805	Clustering Suggests Probable Batch Effect, LOW PRIORITY
p1-148156303	1	148156303	148.156	0	0	8	5.37	129	86.58	8	5.37	4	2.68	1	0.6	53	31.55	112	66.67	2	1.19	0	0	1.919	0.4431	4.331	1.48463e-05	-1.4651	0.7302	-2.0066	0.0447951	1.088	0.3348	3.2495	0.00115596	4.82838	1.34877	2.93706	Clustering Suggests Probable Batch Effect, LOW PRIORITY
p1-148156304	1	148156304	148.156	0	0	8	5.37	129	86.58	8	5.37	4	2.68	1	0.6	53	31.55	112	66.67	2	1.19	0	0	1.919	0.4431	4.331	1.48463e-05	-1.4651	0.7302	-2.0066	0.0447951	1.088	0.3348	3.2495	0.00115596	4.82838	1.34877	2.93706	Clustering Suggests Probable Batch Effect, LOW PRIORITY
p1-148156407	1	148156407	148.156	0	0	8	5.37	135	90.6	2	1.34	4	2.68	1	0.6	53	31.55	112	66.67	2	1.19	0	0	1.9571	0.4428	4.42	9.8706e-06	-0.9686	0.6791	-1.4262	0.153824	1.4671	0.369	3.9759	7.0117e-05	5.00566	0.812976	4.15418	Clustering Suggests Probable Batch Effect, LOW PRIORITY
p1-148156408	1	148156408	148.156	0	0	8	5.37	135	90.6	2	1.34	4	2.68	1	0.6	53	31.55	112	66.67	2	1.19	0	0	1.9571	0.4428	4.42	9.8706e-06	-0.9686	0.6791	-1.4262	0.153824	1.4671	0.369	3.9759	7.0117e-05	5.00566	0.812976	4.15418	Clustering Suggests Probable Batch Effect, LOW PRIORITY
p1-148156515	1	148156515	148.157	0	0	8	5.37	138	92.62	0	0	3	2.01	1	0.6	53	31.55	112	66.67	2	1.19	0	0	1.9692	0.4433	4.4423	8.89971e-06	-0.8742	0.6901	-1.2668	0.20523	1.6462	0.3937	4.1811	2.90089e-05	5.05062	0.68776	4.53747	Clustering Suggests Probable Batch Effect, LOW PRIORITY
p1-148156516	1	148156516	148.157	0	0	8	5.37	138	92.62	0	0	3	2.01	1	0.6	53	31.55	112	66.67	2	1.19	0	0	1.9692	0.4433	4.4423	8.89971e-06	-0.8742	0.6901	-1.2668	0.20523	1.6462	0.3937	4.1811	2.90089e-05	5.05062	0.68776	4.53747	Clustering Suggests Probable Batch Effect, LOW PRIORITY
p1-148156640	1	148156640	148.157	0	0	8	5.37	140	93.96	0	0	1	0.67	1	0.6	53	31.55	112	66.67	2	1.19	0	0	2	0.4424	4.5205	6.17069e-06	0.3499	0.9263	0.3778	0.705596	1.9435	0.4241	4.5824	4.59723e-06	5.20967	0.151444	5.3375	Clustering Suggests Probable Batch Effect, LOW PRIORITY
p1-148156641	1	148156641	148.157	0	0	8	5.37	140	93.96	0	0	1	0.67	1	0.6	53	31.55	112	66.67	2	1.19	0	0	2	0.4424	4.5205	6.17069e-06	0.3499	0.9263	0.3778	0.705596	1.9435	0.4241	4.5824	4.59723e-06	5.20967	0.151444	5.3375	Clustering Suggests Probable Batch Effect, LOW PRIORITY
p1-148156798	1	148156798	148.157	0	0	8	5.37	141	94.63	0	0			1	0.6	53	31.55	112	66.67	2	1.19			2.0055	0.4413	4.544	5.51958e-06	14.9336	1029.12	0.0145	0.988422	2.0369	0.4399	4.6305	3.64838e-06	5.25809	0.00505746	5.4379	Clustering Suggests Probable Batch Effect, LOW PRIORITY
p1-148156799	1	148156799	148.157	0	0	8	5.37	141	94.63	0	0			1	0.6	53	31.55	111	66.07	3	1.79			2.0113	0.441	4.5604	5.10578e-06	14.9437	840.274	0.0178	0.985811	2.0542	0.4389	4.6802	2.86566e-06	5.29194	0.00620638	5.54278	Clustering Suggests Probable Batch Effect, LOW PRIORITY
p1-148158217	1	148158217	148.158	0	0	8	5.37	141	94.63	0	0			1	0.6	53	31.55	111	66.07	3	1.79			2.0113	0.441	4.5604	5.10578e-06	14.9437	840.274	0.0178	0.985811	2.0542	0.4389	4.6802	2.86566e-06	5.29194	0.00620638	5.54278	Clustering Suggests Probable Batch Effect, LOW PRIORITY
p1-148169173	1	148169173	148.169					149	100									168	100
p1-148169174	1	148169174	148.169			1	0.67	148	99.33							4	2.38	164	97.62					0.4078	1.1296	0.361	0.718069					0.4078	1.1296	0.361	0.718069	0.143834		0.143834
p1-163904981	1	163904981	163.905			1	0.67	148	99.33							6	3.57	162	96.43					0.8276	1.0921	0.7578	0.448588					0.8276	1.0921	0.7578	0.448588	0.348152		0.348152
p1-163905037	1	163905037	163.905			1	0.67	148	99.33							6	3.57	162	96.43					0.8276	1.0921	0.7578	0.448588					0.8276	1.0921	0.7578	0.448588	0.348152		0.348152
p1-163906491	1	163906491	163.906			0	0	149	100							6	3.57	162	96.43					15.6206	979.61	0.0159	0.987278					15.6206	979.61	0.0159	0.987278	0.00556067		0.00556067
p1-163906492	1	163906492	163.906			0	0	149	100							7	4.17	161	95.83					15.6278	906.943	0.0172	0.986252					15.6278	906.943	0.0172	0.986252	0.00601206		0.00601206
p1-163915438	1	163915438	163.915			0	0	149	100							14	8.33	154	91.67					17.0997	1009.35	0.0169	0.986483					17.0997	1009.35	0.0169	0.986483	0.0059102		0.0059102
p1-163915439	1	163915439	163.915			0	0	146	97.99	3	2.01					14	8.33	154	91.67	0	0			17.0725	1008.51	0.0169	0.986494	-17.8166	1945.81	-0.0092	0.992694	1.059	0.7077	1.4965	0.134526	0.0059057	0.00318445	0.871194
p1-163916178	1	163916178	163.916			0	0	145	97.32	4	2.68					14	8.33	154	91.67	0	0			17.0677	1008.52	0.0169	0.986498	-17.5225	1643.1	-0.0107	0.991491	0.8865	0.6476	1.3689	0.171023	0.00590393	0.00371109	0.766945
p1-163917078	1	163917078	163.917			0	0	145	97.32	4	2.68					14	8.33	154	91.67	0	0			17.0677	1008.52	0.0169	0.986498	-17.5225	1643.1	-0.0107	0.991491	0.8865	0.6476	1.3689	0.171023	0.00590393	0.00371109	0.766945
p1-163917101	1	163917101	163.917			0	0	145	97.32	4	2.68					12	7.14	156	92.86	0	0			17.1113	1081.21	0.0158	0.987373	-17.5329	1640.38	-0.0107	0.991472	0.7554	0.6643	1.1371	0.255501	0.00551865	0.00371951	0.592608
p1-163917102	1	163917102	163.917			0	0	145	97.32	4	2.68					12	7.14	156	92.86	0	0			17.1113	1081.21	0.0158	0.987373	-17.5329	1640.38	-0.0107	0.991472	0.7554	0.6643	1.1371	0.255501	0.00551865	0.00371951	0.592608
p1-163917252	1	163917252	163.917			0	0	145	97.32	4	2.68					11	6.55	156	92.86	1	0.6			16.144	681.947	0.0237	0.981113	-1.761	1.1931	-1.4759	0.139958	0.7554	0.6643	1.1371	0.255501	0.00828093	0.854001	0.592608
p1-163917253	1	163917253	163.917			0	0	145	97.32	4	2.68					1	0.6	166	98.81	1	0.6			13.5525	882.743	0.0154	0.987751	-1.8238	1.1936	-1.528	0.126507	-1.1586	0.9529	-1.216	0.223995	0.0053526	0.897884	0.649762
p1-163917254	1	163917254	163.917			0	0	145	97.32	4	2.68					1	0.6	166	98.81	1	0.6			13.5525	882.743	0.0154	0.987751	-1.8238	1.1936	-1.528	0.126507	-1.1586	0.9529	-1.216	0.223995	0.0053526	0.897884	0.649762
p1-163917501	1	163917501	163.918					145	97.32	4	2.68							167	99.4	1	0.6							-1.8301	1.1938	-1.533	0.125269	-1.8301	1.1938	-1.533	0.125269		0.902156	0.902156
p1-163917502	1	163917502	163.918					144	96.64	5	3.36							167	99.4	1	0.6							-1.8834	1.1777	-1.5992	0.109777	-1.8834	1.1777	-1.5992	0.109777		0.959489	0.959489
p1-163917729	1	163917729	163.918					144	96.64	5	3.36							167	99.4	1	0.6							-1.8834	1.1777	-1.5992	0.109777	-1.8834	1.1777	-1.5992	0.109777		0.959489	0.959489
p1-163918095	1	163918095	163.918					145	97.32	4	2.68							167	99.4	1	0.6							-1.3648	1.2457	-1.0956	0.273246	-1.3648	1.2457	-1.0956	0.273246		0.563446	0.563446
p1-163918096	1	163918096	163.918					145	97.32	4	2.68							167	99.4	1	0.6							-1.3648	1.2457	-1.0956	0.273246	-1.3648	1.2457	-1.0956	0.273246		0.563446	0.563446
p1-163918182	1	163918182	163.918					147	98.66	2	1.34							167	99.4	1	0.6							-0.2399	1.4399	-0.1666	0.867691	-0.2399	1.4399	-0.1666	0.867691		0.0616347	0.0616347
p1-163918183	1	163918183	163.918					147	98.66	2	1.34							167	99.4	1	0.6							-0.2399	1.4399	-0.1666	0.867691	-0.2399	1.4399	-0.1666	0.867691		0.0616347	0.0616347
p1-163918413	1	163918413	163.918					148	99.33	1	0.67							167	99.4	1	0.6							0.2168	1.684	0.1287	0.897559	0.2168	1.684	0.1287	0.897559		0.0469371	0.0469371
p1-163918414	1	163918414	163.918					148	99.33	1	0.67							167	99.4	1	0.6							0.2168	1.684	0.1287	0.897559	0.2168	1.684	0.1287	0.897559		0.0469371	0.0469371
p1-163918710	1	163918710	163.919					148	99.33	1	0.67							168	100	0	0							-13.1583	882.743	-0.0149	0.988107	-13.1583	882.743	-0.0149	0.988107		0.00519599	0.00519599
p1-163918711	1	163918711	163.919					148	99.33	1	0.67							168	100	0	0							-13.1583	882.743	-0.0149	0.988107	-13.1583	882.743	-0.0149	0.988107		0.00519599	0.00519599
p1-163918893	1	163918893	163.919					149	100									168	100
p1-163918894	1	163918894	163.919					148	99.33	1	0.67							168	100	0	0							-13.1583	882.743	-0.0149	0.988107	-13.1583	882.743	-0.0149	0.988107		0.00519599	0.00519599
p1-163920766	1	163920766	163.921					143	95.97	6	4.03							168	100	0	0							-15.9632	886.012	-0.018	0.985625	-15.9632	886.012	-0.018	0.985625		0.00628811	0.00628811
p1-163921101	1	163921101	163.921					141	94.63	8	5.37							168	100	0	0							-16.1705	737.501	-0.0219	0.982507	-16.1705	737.501	-0.0219	0.982507		0.00766438	0.00766438
p1-163921446	1	163921446	163.921					139	93.29	10	6.71							168	100	0	0							-16.2847	647.689	-0.0251	0.979941	-16.2847	647.689	-0.0251	0.979941		0.00880002	0.00880002
p1-163921621	1	163921621	163.922					137	91.95	12	8.05							168	100	0	0							-17.3642	965.711	-0.018	0.985654	-17.3642	965.711	-0.018	0.985654		0.00627542	0.00627542
p1-163923193	1	163923193	163.923					137	91.95	12	8.05							168	100	0	0							-17.3642	965.711	-0.018	0.985654	-17.3642	965.711	-0.018	0.985654		0.00627542	0.00627542
p1-163924952	1	163924952	163.925					138	92.62	11	7.38							168	100	0	0							-17.4133	1000.15	-0.0174	0.986109	-17.4133	1000.15	-0.0174	0.986109		0.00607509	0.00607509
p1-163924953	1	163924953	163.925					138	92.62	11	7.38							168	100	0	0							-17.4133	1000.15	-0.0174	0.986109	-17.4133	1000.15	-0.0174	0.986109		0.00607509	0.00607509
p1-163925106	1	163925106	163.925					142	95.3	7	4.7							168	100	0	0							-16.2357	776.946	-0.0209	0.983328	-16.2357	776.946	-0.0209	0.983328		0.0073016	0.0073016
p1-163925107	1	163925107	163.925					142	95.3	7	4.7							168	100	0	0							-16.2357	776.946	-0.0209	0.983328	-16.2357	776.946	-0.0209	0.983328		0.0073016	0.0073016
p1-163925267	1	163925267	163.925					143	95.97	6	4.03							168	100	0	0							-16.3176	825.639	-0.0198	0.984232	-16.3176	825.639	-0.0198	0.984232		0.00690252	0.00690252
p1-163925268	1	163925268	163.925					143	95.97	6	4.03							168	100	0	0							-16.3176	825.639	-0.0198	0.984232	-16.3176	825.639	-0.0198	0.984232		0.00690252	0.00690252
p1-163925328	1	163925328	163.925					146	97.99	3	2.01							168	100	0	0							-15.295	707.102	-0.0216	0.982743	-15.295	707.102	-0.0216	0.982743		0.00756018	0.00756018
p1-163925329	1	163925329	163.925					146	97.99	3	2.01							168	100	0	0							-15.295	707.102	-0.0216	0.982743	-15.295	707.102	-0.0216	0.982743		0.00756018	0.00756018
p1-163925721	1	163925721	163.926					148	99.33	1	0.67							168	100	0	0							-13.1583	882.743	-0.0149	0.988107	-13.1583	882.743	-0.0149	0.988107		0.00519599	0.00519599
p1-163925722	1	163925722	163.926					148	99.33	1	0.67							168	100	0	0							-13.1583	882.743	-0.0149	0.988107	-13.1583	882.743	-0.0149	0.988107		0.00519599	0.00519599
p1-163926144	1	163926144	163.926					149	100									168	100
p1-163926145	1	163926145	163.926			0	0	149	100							1	0.6	167	99.4					16.0289	882.743	0.0182	0.985513					16.0289	882.743	0.0182	0.985513	0.00633775		0.00633775
p1-163932769	1	163932769	163.933			0	0	149	100							2	1.19	166	98.81					16.0233	844.361	0.019	0.98486					16.0233	844.361	0.019	0.98486	0.00662567		0.00662567
p1-163932863	1	163932863	163.933			0	0	145	97.32	4	2.68					2	1.19	166	98.81	0	0			16.9993	1397.02	0.0122	0.990291	-16.1277	1039.97	-0.0155	0.987627	-0.2426	1.0233	-0.2371	0.812602	0.004237	0.00540704	0.090122
p1-163933166	1	163933166	163.933			3	2.01	142	95.3	4	2.68					4	2.38	163	97.02	1	0.6			1.2219	0.869	1.406	0.15972	-1.3404	1.251	-1.0715	0.28395	0.2657	0.7049	0.3769	0.706213	0.79664	0.546758	0.151064
p1-163933423	1	163933423	163.933			19	12.75	126	84.56	4	2.68					36	21.43	131	77.98	1	0.6			0.7424	0.3666	2.0253	0.0428332	-1.2414	1.2495	-0.9935	0.320471	0.5831	0.3479	1.6762	0.0937032	1.36822	0.494211	1.02825
p1-163933511	1	163933511	163.934			19	12.75	126	84.56	4	2.68					37	22.02	130	77.38	1	0.6			0.7664	0.3648	2.1008	0.0356609	-1.2352	1.2495	-0.9885	0.322889	0.6074	0.3463	1.754	0.0794382	1.44781	0.490946	1.09997
p1-163934228	1	163934228	163.934			19	12.75	126	84.56	4	2.68					38	22.62	129	76.79	1	0.6			0.79	0.3631	2.1753	0.0296048	-1.2288	1.2494	-0.9835	0.325337	0.6312	0.3447	1.8309	0.0671217	1.52864	0.487666	1.17314
p1-163934434	1	163934434	163.934			19	12.75	126	84.56	4	2.68					40	23.81	127	75.6	1	0.6			0.8359	0.36	2.322	0.0202319	-1.2161	1.2492	-0.9735	0.330325	0.6776	0.3418	1.9822	0.0474547	1.69396	0.481058	1.32372
p1-163935196	1	163935196	163.935			19	12.75	126	84.56	4	2.68					41	24.4	126	75	1	0.6			0.8583	0.3585	2.3942	0.0166557	-1.2096	1.2491	-0.9684	0.332867	0.7002	0.3405	2.0568	0.0397095	1.77844	0.477729	1.40111
p1-163935790	1	163935790	163.936			17	11.41	128	85.91	4	2.68					41	24.4	126	75	1	0.6			0.9377	0.3675	2.5516	0.010722	-1.2017	1.2481	-0.9628	0.335636	0.764	0.3468	2.203	0.0275972	1.96972	0.474132	1.55914
p1-163935791	1	163935791	163.936			17	11.41	128	85.91	4	2.68					41	24.4	126	75	1	0.6			0.9377	0.3675	2.5516	0.010722	-1.2017	1.2481	-0.9628	0.335636	0.764	0.3468	2.203	0.0275972	1.96972	0.474132	1.55914
p1-163937208	1	163937208	163.937			17	11.41	128	85.91	4	2.68					40	23.81	127	75.6	1	0.6			0.9152	0.369	2.4803	0.0131282	-1.2082	1.2483	-0.9679	0.33309	0.7413	0.3482	2.129	0.0332578	1.88179	0.477438	1.47811
p1-163937209	1	163937209	163.937			17	11.41	128	85.91	4	2.68					40	23.81	127	75.6	1	0.6			0.9152	0.369	2.4803	0.0131282	-1.2082	1.2483	-0.9679	0.33309	0.7413	0.3482	2.129	0.0332578	1.88179	0.477438	1.47811
p1-163937587	1	163937587	163.938			17	11.41	128	85.91	4	2.68					39	23.21	128	76.19	1	0.6			0.8924	0.3706	2.4082	0.0160326	-1.2146	1.2484	-0.973	0.330577	0.7182	0.3496	2.0542	0.039956	1.795	0.480728	1.39842
p1-163937588	1	163937588	163.938			17	11.41	128	85.91	4	2.68					25	14.88	142	84.52	1	0.6			0.5192	0.4016	1.2926	0.19615	-1.2989	1.2491	-1.0399	0.298388	0.3413	0.3783	0.9022	0.366955	0.707412	0.525218	0.435387
p1-163937589	1	163937589	163.938			17	11.41	128	85.91	4	2.68					25	14.88	142	84.52	1	0.6			0.5192	0.4016	1.2926	0.19615	-1.2989	1.2491	-1.0399	0.298388	0.3413	0.3783	0.9022	0.366955	0.707412	0.525218	0.435387
p1-163937649	1	163937649	163.938			10	6.71	136	91.28	3	2.01					19	11.31	148	88.1	1	0.6			0.6816	0.481	1.417	0.156495	-1.2052	1.2862	-0.937	0.348773	0.4482	0.4428	1.0122	0.311422	0.805501	0.457457	0.50665
p1-163937650	1	163937650	163.938			10	6.71	136	91.28	3	2.01					19	11.31	148	88.1	1	0.6			0.6816	0.481	1.417	0.156495	-1.2052	1.2862	-0.937	0.348773	0.4482	0.4428	1.0122	0.311422	0.805501	0.457457	0.50665
p1-163937911	1	163937911	163.938			10	6.71	136	91.28	3	2.01					18	10.71	149	88.69	1	0.6			0.6409	0.4861	1.3184	0.187373	-1.2106	1.2863	-0.9412	0.346608	0.4069	0.4474	0.9096	0.363049	0.727294	0.460161	0.440034
p1-163937912	1	163937912	163.938			10	6.71	136	91.28	3	2.01					18	10.71	149	88.69	1	0.6			0.6409	0.4861	1.3184	0.187373	-1.2106	1.2863	-0.9412	0.346608	0.4069	0.4474	0.9096	0.363049	0.727294	0.460161	0.440034
p1-163938167	1	163938167	163.938			10	6.71	139	93.29							17	10.12	151	89.88					0.6137	0.4914	1.2489	0.211711					0.6137	0.4914	1.2489	0.211711	0.674257		0.674257
p1-163938168	1	163938168	163.938			10	6.71	139	93.29							17	10.12	151	89.88					0.6137	0.4914	1.2489	0.211711					0.6137	0.4914	1.2489	0.211711	0.674257		0.674257
p1-163938395	1	163938395	163.938			6	4.03	143	95.97							0	0	168	100					-15.9632	886.012	-0.018	0.985625					-15.9632	886.012	-0.018	0.985625	0.00628811		0.00628811
p1-163938396	1	163938396	163.938			6	4.03	143	95.97							0	0	168	100					-15.9632	886.012	-0.018	0.985625					-15.9632	886.012	-0.018	0.985625	0.00628811		0.00628811
p1-163938499	1	163938499	163.938					149	100									168	100

## Sheet: CHR2
cnv	chr	pos	pos_MB	0 copy (cont)	% 0 copy (cont)	1 copy (cont)	% 1 copy (cont)	Normal (cont)	% Normal (cont)	3 copy (cont)	% 3 copy (cont	4 copy (cont)	% 4 copy (cont)	0 copy (case)	% 0 copy (case)	1 copy (case)	% 1 copy (case)	Normal (case)	% Normal (case)	3 copy (case)	% 3 copy (case	4 copy (case)	% 4 copy (case)	Parameter Estimate Deletion	Std Err Deletion	Zvalue Deletion	Pvalue Deletion	Parameter Estimate Duplication	Std Err Duplication	Zvalue Duplication	Pvalue Duplication	Parameter Estimate Both/Either	Std Err Both/Either	Zvalue Both/Either	Pvalue Both/Either	Neg Log10 Deletion	Neg Log10 Duplication	Neg Log10 Both/Either
p2-49984327	2	49984327	49.9843			0	0	148	99.33	1	0.67					1	0.6	166	98.81	1	0.6			13.5735	882.743	0.0154	0.987732	-0.9926	1.4233	-0.6973	0.485586	-0.2994	1.2353	-0.2424	0.808483	0.00536096	0.313734	0.092329
p2-49999003	2	49999003	49.999					148	99.33	1	0.67							167	99.4	1	0.6							-0.9995	1.4233	-0.7023	0.482523	-0.9995	1.4233	-0.7023	0.482523		0.316482	0.316482
p2-49999004	2	49999004	49.999			0	0	148	99.33	1	0.67					1	0.6	166	98.81	1	0.6			13.5735	882.743	0.0154	0.987732	-0.9926	1.4233	-0.6973	0.485586	-0.2994	1.2353	-0.2424	0.808483	0.00536096	0.313734	0.092329
p2-50025401	2	50025401	50.0254			0	0	148	99.33	1	0.67					1	0.6	166	98.81	1	0.6			13.5735	882.743	0.0154	0.987732	-0.9926	1.4233	-0.6973	0.485586	-0.2994	1.2353	-0.2424	0.808483	0.00536096	0.313734	0.092329
p2-50041408	2	50041408	50.0414					148	99.33	1	0.67							167	99.4	1	0.6							-0.9995	1.4233	-0.7023	0.482523	-0.9995	1.4233	-0.7023	0.482523		0.316482	0.316482
p2-50041409	2	50041409	50.0414			0	0	148	99.33	1	0.67					2	1.19	165	98.21	1	0.6			13.5805	624.194	0.0218	0.982642	-0.9855	1.4233	-0.6924	0.488681	0.1131	1.1659	0.097	0.922734	0.00760474	0.310974	0.0349233
p2-50079003	2	50079003	50.079			0	0	148	99.33	1	0.67					2	1.19	165	98.21	1	0.6			13.5805	624.194	0.0218	0.982642	-0.9855	1.4233	-0.6924	0.488681	0.1131	1.1659	0.097	0.922734	0.00760474	0.310974	0.0349233
p2-50093996	2	50093996	50.094			0	0	148	99.33	1	0.67					1	0.6	166	98.81	1	0.6			13.5735	882.743	0.0154	0.987732	-0.9926	1.4233	-0.6973	0.485586	-0.2994	1.2353	-0.2424	0.808483	0.00536096	0.313734	0.092329
p2-50093997	2	50093997	50.094			0	0	148	99.33	1	0.67					1	0.6	166	98.81	1	0.6			13.5735	882.743	0.0154	0.987732	-0.9926	1.4233	-0.6973	0.485586	-0.2994	1.2353	-0.2424	0.808483	0.00536096	0.313734	0.092329
p2-50097660	2	50097660	50.0977					148	99.33	1	0.67							167	99.4	1	0.6							-0.9995	1.4233	-0.7023	0.482523	-0.9995	1.4233	-0.7023	0.482523		0.316482	0.316482
p2-50097661	2	50097661	50.0977			0	0	148	99.33	1	0.67					1	0.6	166	98.81	1	0.6			13.5735	882.743	0.0154	0.987732	-0.9926	1.4233	-0.6973	0.485586	-0.2994	1.2353	-0.2424	0.808483	0.00536096	0.313734	0.092329
p2-50127918	2	50127918	50.1279			0	0	148	99.33	1	0.67					1	0.6	166	98.81	1	0.6			13.5735	882.743	0.0154	0.987732	-0.9926	1.4233	-0.6973	0.485586	-0.2994	1.2353	-0.2424	0.808483	0.00536096	0.313734	0.092329
p2-50146899	2	50146899	50.1469					148	99.33	1	0.67							167	99.4	1	0.6							-0.9995	1.4233	-0.7023	0.482523	-0.9995	1.4233	-0.7023	0.482523		0.316482	0.316482
p2-50146900	2	50146900	50.1469			0	0	148	99.33	1	0.67					1	0.6	166	98.81	1	0.6			13.5735	882.743	0.0154	0.987732	-0.9926	1.4233	-0.6973	0.485586	-0.2994	1.2353	-0.2424	0.808483	0.00536096	0.313734	0.092329
p2-50218701	2	50218701	50.2187			0	0	148	99.33	1	0.67					2	1.19	165	98.21	1	0.6			13.5805	624.194	0.0218	0.982642	-0.9855	1.4233	-0.6924	0.488681	0.1131	1.1659	0.097	0.922734	0.00760474	0.310974	0.0349233
p2-50222687	2	50222687	50.2227			0	0	148	99.33	1	0.67					2	1.19	165	98.21	1	0.6			13.5805	624.194	0.0218	0.982642	-0.9855	1.4233	-0.6924	0.488681	0.1131	1.1659	0.097	0.922734	0.00760474	0.310974	0.0349233
p2-50241995	2	50241995	50.242			0	0	148	99.33	1	0.67					1	0.6	166	98.81	1	0.6			13.5735	882.743	0.0154	0.987732	-0.9926	1.4233	-0.6973	0.485586	-0.2994	1.2353	-0.2424	0.808483	0.00536096	0.313734	0.092329
p2-50241996	2	50241996	50.242			0	0	148	99.33	1	0.67					2	1.19	165	98.21	1	0.6			13.5805	624.194	0.0218	0.982642	-0.9855	1.4233	-0.6924	0.488681	0.1131	1.1659	0.097	0.922734	0.00760474	0.310974	0.0349233
p2-50258672	2	50258672	50.2587			0	0	148	99.33	1	0.67					2	1.19	165	98.21	1	0.6			13.5805	624.194	0.0218	0.982642	-0.9855	1.4233	-0.6924	0.488681	0.1131	1.1659	0.097	0.922734	0.00760474	0.310974	0.0349233
p2-50266974	2	50266974	50.267			0	0	148	99.33	1	0.67					1	0.6	166	98.81	1	0.6			13.5735	882.743	0.0154	0.987732	-0.9926	1.4233	-0.6973	0.485586	-0.2994	1.2353	-0.2424	0.808483	0.00536096	0.313734	0.092329
p2-50266975	2	50266975	50.267			0	0	148	99.33	1	0.67					2	1.19	165	98.21	1	0.6			13.5805	624.194	0.0218	0.982642	-0.9855	1.4233	-0.6924	0.488681	0.1131	1.1659	0.097	0.922734	0.00760474	0.310974	0.0349233
p2-50286601	2	50286601	50.2866			0	0	148	99.33	1	0.67					2	1.19	165	98.21	1	0.6			13.5805	624.194	0.0218	0.982642	-0.9855	1.4233	-0.6924	0.488681	0.1131	1.1659	0.097	0.922734	0.00760474	0.310974	0.0349233
p2-50326166	2	50326166	50.3262			0	0	148	99.33	1	0.67					1	0.6	166	98.81	1	0.6			13.5735	882.743	0.0154	0.987732	-0.9926	1.4233	-0.6973	0.485586	-0.2994	1.2353	-0.2424	0.808483	0.00536096	0.313734	0.092329
p2-50326167	2	50326167	50.3262			0	0	148	99.33	1	0.67					2	1.19	165	98.21	1	0.6			13.5805	624.194	0.0218	0.982642	-0.9855	1.4233	-0.6924	0.488681	0.1131	1.1659	0.097	0.922734	0.00760474	0.310974	0.0349233
p2-50331467	2	50331467	50.3315			0	0	148	99.33	1	0.67					2	1.19	165	98.21	1	0.6			13.5805	624.194	0.0218	0.982642	-0.9855	1.4233	-0.6924	0.488681	0.1131	1.1659	0.097	0.922734	0.00760474	0.310974	0.0349233
p2-50344213	2	50344213	50.3442			0	0	148	99.33	1	0.67					1	0.6	166	98.81	1	0.6			13.5735	882.743	0.0154	0.987732	-0.9926	1.4233	-0.6973	0.485586	-0.2994	1.2353	-0.2424	0.808483	0.00536096	0.313734	0.092329
p2-50344214	2	50344214	50.3442			0	0	148	99.33	1	0.67					1	0.6	166	98.81	1	0.6			13.5735	882.743	0.0154	0.987732	-0.9926	1.4233	-0.6973	0.485586	-0.2994	1.2353	-0.2424	0.808483	0.00536096	0.313734	0.092329
p2-50359764	2	50359764	50.3598					148	99.33	1	0.67							167	99.4	1	0.6							-0.9995	1.4233	-0.7023	0.482523	-0.9995	1.4233	-0.7023	0.482523		0.316482	0.316482
p2-50359765	2	50359765	50.3598			0	0	148	99.33	1	0.67					1	0.6	166	98.81	1	0.6			13.5735	882.743	0.0154	0.987732	-0.9926	1.4233	-0.6973	0.485586	-0.2994	1.2353	-0.2424	0.808483	0.00536096	0.313734	0.092329
p2-50365003	2	50365003	50.365			0	0	148	99.33	1	0.67					1	0.6	166	98.81	1	0.6			13.5735	882.743	0.0154	0.987732	-0.9926	1.4233	-0.6973	0.485586	-0.2994	1.2353	-0.2424	0.808483	0.00536096	0.313734	0.092329
p2-50376440	2	50376440	50.3764					148	99.33	1	0.67							167	99.4	1	0.6							-0.9995	1.4233	-0.7023	0.482523	-0.9995	1.4233	-0.7023	0.482523		0.316482	0.316482
p2-50376441	2	50376441	50.3764			0	0	148	99.33	1	0.67					1	0.6	166	98.81	1	0.6			13.5735	882.743	0.0154	0.987732	-0.9926	1.4233	-0.6973	0.485586	-0.2994	1.2353	-0.2424	0.808483	0.00536096	0.313734	0.092329
p2-50390594	2	50390594	50.3906			0	0	148	99.33	1	0.67					1	0.6	166	98.81	1	0.6			13.5735	882.743	0.0154	0.987732	-0.9926	1.4233	-0.6973	0.485586	-0.2994	1.2353	-0.2424	0.808483	0.00536096	0.313734	0.092329
p2-50403145	2	50403145	50.4031					148	99.33	1	0.67							167	99.4	1	0.6							-0.9995	1.4233	-0.7023	0.482523	-0.9995	1.4233	-0.7023	0.482523		0.316482	0.316482
p2-50403146	2	50403146	50.4031					148	99.33	1	0.67							167	99.4	1	0.6							-0.9995	1.4233	-0.7023	0.482523	-0.9995	1.4233	-0.7023	0.482523		0.316482	0.316482
p2-50424688	2	50424688	50.4247					149	100	0	0							167	99.4	1	0.6							13.5852	882.743	0.0154	0.987721	13.5852	882.743	0.0154	0.987721		0.00536562	0.00536562
p2-50424689	2	50424689	50.4247			0	0	149	100	0	0					1	0.6	166	98.81	1	0.6			13.5922	882.743	0.0154	0.987715	13.5922	882.743	0.0154	0.987715	13.5922	624.194	0.0218	0.982627	0.00536839	0.00536839	0.00761133
p2-50432649	2	50432649	50.4326			0	0	149	100	0	0					2	1.19	165	98.21	1	0.6			14.5992	1029.12	0.0142	0.988682	14.5992	1455.4	0.01	0.991996	14.5992	840.274	0.0174	0.986138	0.00494359	0.00348987	0.00606232
p2-50441377	2	50441377	50.4414			0	0	149	100	0	0					2	1.19	165	98.21	1	0.6			14.5992	1029.12	0.0142	0.988682	14.5992	1455.4	0.01	0.991996	14.5992	840.274	0.0174	0.986138	0.00494359	0.00348987	0.00606232
p2-50487413	2	50487413	50.4874			0	0	149	100	0	0					1	0.6	166	98.81	1	0.6			13.5922	882.743	0.0154	0.987715	13.5922	882.743	0.0154	0.987715	13.5922	624.194	0.0218	0.982627	0.00536839	0.00536839	0.00761133
p2-50487414	2	50487414	50.4874			0	0	149	100	0	0					2	1.19	165	98.21	1	0.6			14.5992	1029.12	0.0142	0.988682	14.5992	1455.4	0.01	0.991996	14.5992	840.274	0.0174	0.986138	0.00494359	0.00348987	0.00606232
p2-50499428	2	50499428	50.4994			0	0	149	100	0	0					2	1.19	165	98.21	1	0.6			14.5992	1029.12	0.0142	0.988682	14.5992	1455.4	0.01	0.991996	14.5992	840.274	0.0174	0.986138	0.00494359	0.00348987	0.00606232
p2-50503876	2	50503876	50.5039			0	0	149	100	0	0					1	0.6	166	98.81	1	0.6			13.5922	882.743	0.0154	0.987715	13.5922	882.743	0.0154	0.987715	13.5922	624.194	0.0218	0.982627	0.00536839	0.00536839	0.00761133
p2-50503877	2	50503877	50.5039			0	0	149	100	0	0					2	1.19	165	98.21	1	0.6			14.5992	1029.12	0.0142	0.988682	14.5992	1455.4	0.01	0.991996	14.5992	840.274	0.0174	0.986138	0.00494359	0.00348987	0.00606232
p2-50537376	2	50537376	50.5374			0	0	149	100	0	0					2	1.19	165	98.21	1	0.6			14.5992	1029.12	0.0142	0.988682	14.5992	1455.4	0.01	0.991996	14.5992	840.274	0.0174	0.986138	0.00494359	0.00348987	0.00606232
p2-50548779	2	50548779	50.5488			0	0	149	100							2	1.19	166	98.81					13.5922	624.194	0.0218	0.982627					13.5922	624.194	0.0218	0.982627	0.00761133		0.00761133
p2-50548780	2	50548780	50.5488			0	0	149	100							2	1.19	166	98.81					13.5922	624.194	0.0218	0.982627					13.5922	624.194	0.0218	0.982627	0.00761133		0.00761133
p2-50556122	2	50556122	50.5561			0	0	149	100							1	0.6	167	99.4					13.5852	882.743	0.0154	0.987721					13.5852	882.743	0.0154	0.987721	0.00536562		0.00536562
p2-50556123	2	50556123	50.5561			0	0	149	100							1	0.6	167	99.4					13.5852	882.743	0.0154	0.987721					13.5852	882.743	0.0154	0.987721	0.00536562		0.00536562
p2-50558089	2	50558089	50.5581					149	100									168	100
p2-50558090	2	50558090	50.5581			0	0	149	100							1	0.6	167	99.4					13.5852	882.743	0.0154	0.987721					13.5852	882.743	0.0154	0.987721	0.00536562		0.00536562
p2-50582020	2	50582020	50.582			0	0	149	100							1	0.6	167	99.4					13.5852	882.743	0.0154	0.987721					13.5852	882.743	0.0154	0.987721	0.00536562		0.00536562
p2-50590177	2	50590177	50.5902					149	100									168	100
p2-50590178	2	50590178	50.5902			0	0	149	100							1	0.6	167	99.4					13.5852	882.743	0.0154	0.987721					13.5852	882.743	0.0154	0.987721	0.00536562		0.00536562
p2-50683265	2	50683265	50.6833			0	0	149	100							2	1.19	166	98.81					13.5922	624.194	0.0218	0.982627					13.5922	624.194	0.0218	0.982627	0.00761133		0.00761133
p2-50684005	2	50684005	50.684			0	0	149	100							2	1.19	166	98.81					13.5922	624.194	0.0218	0.982627					13.5922	624.194	0.0218	0.982627	0.00761133		0.00761133
p2-50691273	2	50691273	50.6913			0	0	149	100							1	0.6	167	99.4					13.5852	882.743	0.0154	0.987721					13.5852	882.743	0.0154	0.987721	0.00536562		0.00536562
p2-50691274	2	50691274	50.6913			0	0	149	100							2	1.19	166	98.81					13.5922	624.194	0.0218	0.982627					13.5922	624.194	0.0218	0.982627	0.00761133		0.00761133
p2-50697175	2	50697175	50.6972			0	0	149	100							2	1.19	166	98.81					13.5922	624.194	0.0218	0.982627					13.5922	624.194	0.0218	0.982627	0.00761133		0.00761133
p2-50712182	2	50712182	50.7122			0	0	149	100							1	0.6	167	99.4					13.5852	882.743	0.0154	0.987721					13.5852	882.743	0.0154	0.987721	0.00536562		0.00536562
p2-50712183	2	50712183	50.7122			0	0	149	100							2	1.19	166	98.81					13.5922	624.194	0.0218	0.982627					13.5922	624.194	0.0218	0.982627	0.00761133		0.00761133
p2-50719280	2	50719280	50.7193			1	0.67	148	99.33							2	1.19	166	98.81					0.6741	1.4395	0.4683	0.639596					0.6741	1.4395	0.4683	0.639596	0.194094		0.194094
p2-50739758	2	50739758	50.7398			1	0.67	148	99.33							2	1.19	166	98.81					0.6741	1.4395	0.4683	0.639596					0.6741	1.4395	0.4683	0.639596	0.194094		0.194094
p2-50755515	2	50755515	50.7555			1	0.67	148	99.33							1	0.6	167	99.4					0.2168	1.684	0.1287	0.897559					0.2168	1.684	0.1287	0.897559	0.0469371		0.0469371
p2-50755516	2	50755516	50.7555			1	0.67	148	99.33							1	0.6	167	99.4					0.2168	1.684	0.1287	0.897559					0.2168	1.684	0.1287	0.897559	0.0469371		0.0469371
p2-50769394	2	50769394	50.7694			1	0.67	148	99.33							0	0	168	100					-13.1583	882.743	-0.0149	0.988107					-13.1583	882.743	-0.0149	0.988107	0.00519599		0.00519599
p2-50769395	2	50769395	50.7694			1	0.67	148	99.33							0	0	168	100					-13.1583	882.743	-0.0149	0.988107					-13.1583	882.743	-0.0149	0.988107	0.00519599		0.00519599
p2-50812112	2	50812112	50.8121					149	100									168	100
p2-50812113	2	50812113	50.8121			0	0	149	100							1	0.6	167	99.4					13.5852	882.743	0.0154	0.987721					13.5852	882.743	0.0154	0.987721	0.00536562		0.00536562
p2-50827635	2	50827635	50.8276			0	0	149	100							2	1.19	166	98.81					13.5922	624.194	0.0218	0.982627					13.5922	624.194	0.0218	0.982627	0.00761133		0.00761133
p2-50828085	2	50828085	50.8281			0	0	149	100							2	1.19	166	98.81					13.5922	624.194	0.0218	0.982627					13.5922	624.194	0.0218	0.982627	0.00761133		0.00761133
p2-50856675	2	50856675	50.8567			0	0	149	100							1	0.6	167	99.4					13.5852	882.743	0.0154	0.987721					13.5852	882.743	0.0154	0.987721	0.00536562		0.00536562
p2-50856676	2	50856676	50.8567			0	0	149	100							2	1.19	166	98.81					13.5922	624.194	0.0218	0.982627					13.5922	624.194	0.0218	0.982627	0.00761133		0.00761133
p2-50873042	2	50873042	50.873			0	0	149	100							2	1.19	166	98.81					13.5922	624.194	0.0218	0.982627					13.5922	624.194	0.0218	0.982627	0.00761133		0.00761133
p2-50877283	2	50877283	50.8773			0	0	149	100							1	0.6	167	99.4					13.5852	882.743	0.0154	0.987721					13.5852	882.743	0.0154	0.987721	0.00536562		0.00536562
p2-50877284	2	50877284	50.8773			0	0	149	100							2	1.19	166	98.81					13.5922	624.194	0.0218	0.982627					13.5922	624.194	0.0218	0.982627	0.00761133		0.00761133
p2-50933392	2	50933392	50.9334			0	0	149	100							3	1.79	165	98.21					14.5992	840.274	0.0174	0.986138					14.5992	840.274	0.0174	0.986138	0.00606232		0.00606232
p2-50948094	2	50948094	50.9481	0	0	0	0	149	100					1	0.6	2	1.19	165	98.21					13.6824	650.71	0.021	0.983224					14.5992	840.274	0.0174	0.986138	0.00734746		0.00606232
p2-50949816	2	50949816	50.9498	0	0	0	0	149	100					1	0.6	2	1.19	165	98.21					13.6824	650.71	0.021	0.983224					14.5992	840.274	0.0174	0.986138	0.00734746		0.00606232
p2-50949817	2	50949817	50.9498	0	0	0	0	149	100					1	0.6	2	1.19	165	98.21					13.6824	650.71	0.021	0.983224					14.5992	840.274	0.0174	0.986138	0.00734746		0.00606232
p2-50971064	2	50971064	50.9711			0	0	149	100							2	1.19	166	98.81					13.5922	624.194	0.0218	0.982627					13.5922	624.194	0.0218	0.982627	0.00761133		0.00761133
p2-50971065	2	50971065	50.9711			0	0	149	100							3	1.79	165	98.21					14.5992	840.274	0.0174	0.986138					14.5992	840.274	0.0174	0.986138	0.00606232		0.00606232
p2-50988181	2	50988181	50.9882			0	0	149	100							3	1.79	165	98.21					14.5992	840.274	0.0174	0.986138					14.5992	840.274	0.0174	0.986138	0.00606232		0.00606232
p2-51012112	2	51012112	51.0121			0	0	149	100							2	1.19	166	98.81					13.5922	624.194	0.0218	0.982627					13.5922	624.194	0.0218	0.982627	0.00761133		0.00761133
p2-51012113	2	51012113	51.0121			0	0	149	100							2	1.19	166	98.81					13.5922	624.194	0.0218	0.982627					13.5922	624.194	0.0218	0.982627	0.00761133		0.00761133
p2-51013968	2	51013968	51.014			0	0	149	100							1	0.6	167	99.4					13.5852	882.743	0.0154	0.987721					13.5852	882.743	0.0154	0.987721	0.00536562		0.00536562
p2-51013969	2	51013969	51.014			0	0	149	100							2	1.19	166	98.81					13.5922	624.194	0.0218	0.982627					13.5922	624.194	0.0218	0.982627	0.00761133		0.00761133
p2-51041159	2	51041159	51.0412			0	0	149	100							2	1.19	166	98.81					13.5922	624.194	0.0218	0.982627					13.5922	624.194	0.0218	0.982627	0.00761133		0.00761133
p2-51048408	2	51048408	51.0484			0	0	149	100							1	0.6	167	99.4					13.5852	882.743	0.0154	0.987721					13.5852	882.743	0.0154	0.987721	0.00536562		0.00536562
p2-51048409	2	51048409	51.0484			0	0	149	100							2	1.19	166	98.81					13.5922	624.194	0.0218	0.982627					13.5922	624.194	0.0218	0.982627	0.00761133		0.00761133
p2-51064123	2	51064123	51.0641			1	0.67	148	99.33							2	1.19	166	98.81					0.6741	1.4395	0.4683	0.639596					0.6741	1.4395	0.4683	0.639596	0.194094		0.194094
p2-51072917	2	51072917	51.0729	0	0	1	0.67	148	99.33					1	0.6	1	0.6	166	98.81					0.7005	1.2334	0.568	0.570068					0.6741	1.4395	0.4683	0.639596	0.244073		0.194094
p2-51082681	2	51082681	51.0827	0	0	1	0.67	148	99.33					1	0.6	1	0.6	166	98.81					0.7005	1.2334	0.568	0.570068					0.6741	1.4395	0.4683	0.639596	0.244073		0.194094
p2-51082682	2	51082682	51.0827	0	0	1	0.67	148	99.33					1	0.6	1	0.6	166	98.81					0.7005	1.2334	0.568	0.570068					0.6741	1.4395	0.4683	0.639596	0.244073		0.194094
p2-51088277	2	51088277	51.0883	0	0	0	0	149	100					1	0.6	1	0.6	166	98.81					13.2227	733.818	0.018	0.985624					13.5922	624.194	0.0218	0.982627	0.00628887		0.00761133
p2-51088278	2	51088278	51.0883	0	0	0	0	149	100					1	0.6	1	0.6	166	98.81					13.2227	733.818	0.018	0.985624					13.5922	624.194	0.0218	0.982627	0.00628887		0.00761133
p2-51095183	2	51095183	51.0952			0	0	149	100							2	1.19	166	98.81					13.5922	624.194	0.0218	0.982627					13.5922	624.194	0.0218	0.982627	0.00761133		0.00761133
p2-51095184	2	51095184	51.0952			0	0	149	100							2	1.19	166	98.81					13.5922	624.194	0.0218	0.982627					13.5922	624.194	0.0218	0.982627	0.00761133		0.00761133
p2-51104144	2	51104144	51.1041			0	0	149	100							1	0.6	167	99.4					13.5852	882.743	0.0154	0.987721					13.5852	882.743	0.0154	0.987721	0.00536562		0.00536562
p2-51104145	2	51104145	51.1041			0	0	149	100	0	0					1	0.6	166	98.81	1	0.6			13.5922	882.743	0.0154	0.987715	13.5922	882.743	0.0154	0.987715	13.5922	624.194	0.0218	0.982627	0.00536839	0.00536839	0.00761133
p2-51107819	2	51107819	51.1078			0	0	149	100	0	0					1	0.6	166	98.81	1	0.6			13.5922	882.743	0.0154	0.987715	13.5922	882.743	0.0154	0.987715	13.5922	624.194	0.0218	0.982627	0.00536839	0.00536839	0.00761133
p2-51109185	2	51109185	51.1092					149	100	0	0							167	99.4	1	0.6							13.5852	882.743	0.0154	0.987721	13.5852	882.743	0.0154	0.987721		0.00536562	0.00536562
p2-51109186	2	51109186	51.1092					149	100	0	0							166	98.81	2	1.19							13.5922	624.194	0.0218	0.982627	13.5922	624.194	0.0218	0.982627		0.00761133	0.00761133
p2-51113395	2	51113395	51.1134					149	100	0	0							167	99.4	1	0.6							13.5852	882.743	0.0154	0.987721	13.5852	882.743	0.0154	0.987721		0.00536562	0.00536562
p2-51113396	2	51113396	51.1134					148	99.33	1	0.67							166	98.81	2	1.19							-0.2994	1.2353	-0.2424	0.808483	-0.2994	1.2353	-0.2424	0.808483		0.092329	0.092329
p2-51114430	2	51114430	51.1144					148	99.33	1	0.67							165	98.21	3	1.79							0.9479	1.332	0.7116	0.476685	0.9479	1.332	0.7116	0.476685		0.321769	0.321769
p2-51139217	2	51139217	51.1392					148	99.33	1	0.67							164	97.62	4	2.38							1.1471	1.2686	0.9043	0.365854	1.1471	1.2686	0.9043	0.365854		0.436692	0.436692
p2-51144574	2	51144574	51.1446					148	99.33	1	0.67							163	97.02	5	2.98							1.3055	1.226	1.0649	0.286935	1.3055	1.226	1.0649	0.286935		0.542217	0.542217
p2-51147108	2	51147108	51.1471					148	99.33	1	0.67							163	97.02	5	2.98							1.3055	1.226	1.0649	0.286935	1.3055	1.226	1.0649	0.286935		0.542217	0.542217
p2-51160724	2	51160724	51.1607					149	100									168	100
p2-51160725	2	51160725	51.1607			6	4.03	142	95.3	1	0.67					5	2.98	158	94.05	5	2.98			-0.6672	0.6837	-0.9758	0.329158	0.607	1.1079	0.5479	0.583775	-0.2518	0.5588	-0.4506	0.652261	0.482595	0.233755	0.185579
p2-119835883	2	119835883	119.836			6	4.03	142	95.3	1	0.67					8	4.76	155	92.26	5	2.98			-0.2184	0.6158	-0.3546	0.72289	0.6251	1.1079	0.5642	0.572622	0.008	0.5326	0.0151	0.987979	0.140928	0.242132	0.0052523
p2-119840262	2	119840262	119.84			6	4.03	142	95.3	1	0.67					9	5.36	154	91.67	5	2.98			0.091	0.6169	0.1474	0.882789	0.6432	1.1078	0.5806	0.561511	0.2328	0.5364	0.434	0.66431	0.054143	0.250642	0.177629
p2-119840392	2	119840392	119.84			6	4.03	142	95.3	1	0.67					11	6.55	151	89.88	6	3.57			0.275	0.5923	0.4642	0.64249	0.8451	1.0927	0.7734	0.439286	0.4173	0.5186	0.8047	0.420996	0.192134	0.357253	0.375722
p2-119840524	2	119840524	119.841			6	4.03	142	95.3	1	0.67					11	6.55	151	89.88	6	3.57			0.275	0.5923	0.4642	0.64249	0.8451	1.0927	0.7734	0.439286	0.4173	0.5186	0.8047	0.420996	0.192134	0.357253	0.375722
p2-119841985	2	119841985	119.842			6	4.03	142	95.3	1	0.67					5	2.98	157	93.45	6	3.57			-0.6608	0.6835	-0.9668	0.333648	0.7967	1.0927	0.7291	0.46597	-0.1577	0.5488	-0.2874	0.773843	0.476712	0.331642	0.111347
p2-119841986	2	119841986	119.842			6	4.03	142	95.3	1	0.67					5	2.98	157	93.45	6	3.57			-0.6608	0.6835	-0.9668	0.333648	0.7967	1.0927	0.7291	0.46597	-0.1577	0.5488	-0.2874	0.773843	0.476712	0.331642	0.111347
p2-119842740	2	119842740	119.843			6	4.03	142	95.3	1	0.67					5	2.98	158	94.05	5	2.98			-0.6672	0.6837	-0.9758	0.329158	0.607	1.1079	0.5479	0.583775	-0.2518	0.5588	-0.4506	0.652261	0.482595	0.233755	0.185579
p2-119842741	2	119842741	119.843			6	4.03	142	95.3	1	0.67					5	2.98	158	94.05	5	2.98			-0.6672	0.6837	-0.9758	0.329158	0.607	1.1079	0.5479	0.583775	-0.2518	0.5588	-0.4506	0.652261	0.482595	0.233755	0.185579
p2-119852090	2	119852090	119.852					149	100									168	100
p2-119852091	2	119852091	119.852			2	1.34	147	98.66							3	1.79	165	98.21					-0.1159	1.0216	-0.1135	0.909662					-0.1159	1.0216	-0.1135	0.909662	0.0411199		0.0411199
p2-171371490	2	171371490	171.371			2	1.34	147	98.66							4	2.38	164	97.62					0.1479	0.9669	0.1529	0.878462					0.1479	0.9669	0.1529	0.878462	0.0562771		0.0562771
p2-171374318	2	171374318	171.374			2	1.34	147	98.66							4	2.38	164	97.62					0.1479	0.9669	0.1529	0.878462					0.1479	0.9669	0.1529	0.878462	0.0562771		0.0562771
p2-171376146	2	171376146	171.376			1	0.67	147	98.66	1	0.67					4	2.38	164	97.62	0	0			0.4078	1.1296	0.361	0.718069	-13.1583	882.743	-0.0149	0.988107	0.1479	0.9669	0.1529	0.878462	0.143834	0.00519599	0.0562771
p2-171376147	2	171376147	171.376			7	4.7	140	93.96	2	1.34					8	4.76	159	94.64	1	0.6			-0.3048	0.5998	-0.5082	0.611336	-1.1626	1.3401	-0.8676	0.38564	-0.4445	0.5474	-0.8119	0.416835	0.21372	0.413818	0.380036
p2-171377487	2	171377487	171.377			7	4.7	138	92.62	4	2.68					8	4.76	158	94.05	2	1.19			-0.3324	0.6017	-0.5525	0.580595	-1.5016	0.913	-1.6447	0.100026	-0.6847	0.5021	-1.3636	0.172694	0.236126	0.999888	0.762724
p2-171377850	2	171377850	171.378			8	5.37	137	91.95	4	2.68					8	4.76	158	94.05	2	1.19			-0.5589	0.5749	-0.9721	0.330981	-1.5195	0.9134	-1.6636	0.0961982	-0.8302	0.4898	-1.6951	0.0900618	0.480197	1.01683	1.04546
p2-171378252	2	171378252	171.378			14	9.4	130	87.25	5	3.36					17	10.12	149	88.69	2	1.19			-0.2092	0.4392	-0.4764	0.633803	-1.7996	0.8746	-2.0576	0.039628	-0.5266	0.3928	-1.3406	0.180043	0.198046	1.402	0.744624
p2-171378253	2	171378253	171.378			20	13.42	121	81.21	8	5.37					27	16.07	139	82.74	2	1.19			-0.0534	0.3729	-0.1431	0.886176	-2.0647	0.8399	-2.4583	0.013958	-0.3972	0.3376	-1.1767	0.239327	0.0524803	1.85518	0.621009
p2-171378387	2	171378387	171.378			20	13.42	121	81.21	8	5.37					28	16.67	138	82.14	2	1.19			-0.0176	0.3704	-0.0475	0.962133	-2.0587	0.8399	-2.4511	0.014242	-0.3614	0.3354	-1.0775	0.281263	0.0167648	1.84643	0.550888
p2-171378568	2	171378568	171.379			21	14.09	120	80.54	8	5.37					38	22.62	128	76.19	2	1.19			0.3963	0.3505	1.1307	0.2582	-1.9766	0.8397	-2.3538	0.0185845	0.0402	0.3181	0.1265	0.899347	0.588044	1.73085	0.0460727
p2-171378740	2	171378740	171.379			21	14.09	118	79.19	10	6.71					38	22.62	128	76.19	2	1.19			0.3879	0.3501	1.108	0.267856	-2.0224	0.8308	-2.4343	0.0149215	0.0008	0.3145	0.0026	0.997906	0.572098	1.82619	0.000910528
p2-171378853	2	171378853	171.379			23	15.44	116	77.85	10	6.71					40	23.81	126	75	2	1.19			0.3805	0.3409	1.1161	0.264399	-2.0197	0.831	-2.4303	0.0150845	0.0154	0.3087	0.0498	0.960316	0.57774	1.82147	0.0175859
p2-171379511	2	171379511	171.38			25	16.78	112	75.17	12	8.05					41	24.4	125	74.4	2	1.19			0.2812	0.3325	0.8457	0.397713	-2.0796	0.8233	-2.526	0.0115377	-0.0802	0.3016	-0.2661	0.790178	0.40043	1.93788	0.102275
p2-171379621	2	171379621	171.38			25	16.78	112	75.17	12	8.05					42	25	124	73.81	2	1.19			0.306	0.3312	0.9238	0.355565	-2.0731	0.8233	-2.5179	0.0118044	-0.0551	0.3005	-0.1834	0.854521	0.449081	1.92796	0.0682772
p2-171380102	2	171380102	171.38			25	16.78	111	74.5	13	8.72					42	25	123	73.21	3	1.79			0.2947	0.3322	0.8869	0.375138	-1.8484	0.7013	-2.6358	0.00839459	-0.0949	0.298	-0.3184	0.750212	0.425809	2.076	0.124816
p2-171380577	2	171380577	171.381			25	16.78	110	73.83	14	9.4					42	25	122	72.62	4	2.38			0.2964	0.3322	0.8923	0.372215	-1.5858	0.6336	-2.5028	0.0123202	-0.0868	0.2958	-0.2933	0.769255	0.429206	1.90938	0.11393
p2-171380983	2	171380983	171.381	1	0.67	24	16.11	108	72.48	16	10.74			0	0	44	26.19	120	71.43	4	2.38			0.3277	0.3221	1.0173	0.309001	-1.8546	0.6172	-3.0049	0.00265633	-0.1168	0.2917	-0.4004	0.688829	0.51004	2.57572	0.161889
p2-171381634	2	171381634	171.382	1	0.67	24	16.11	108	72.48	16	10.74			0	0	44	26.19	120	71.43	4	2.38			0.3277	0.3221	1.0173	0.309001	-1.8546	0.6172	-3.0049	0.00265633	-0.1168	0.2917	-0.4004	0.688829	0.51004	2.57572	0.161889
p2-171381635	2	171381635	171.382	1	0.67	24	16.11	107	71.81	17	11.41			0	0	44	26.19	120	71.43	4	2.38			0.3102	0.3231	0.9599	0.33711	-1.9812	0.611	-3.2426	0.00118456	-0.1776	0.2907	-0.6111	0.541164	0.472228	2.92644	0.266671
p2-171382519	2	171382519	171.383	1	0.67	24	16.11	107	71.81	17	11.41			0	0	43	25.6	121	72.02	4	2.38			0.2878	0.3244	0.8872	0.374975	-1.9876	0.6109	-3.2535	0.00114007	-0.2018	0.2916	-0.6922	0.488813	0.425997	2.94307	0.310857
p2-171382520	2	171382520	171.383	1	0.67	24	16.11	107	71.81	17	11.41			0	0	43	25.6	121	72.02	4	2.38			0.2878	0.3244	0.8872	0.374975	-1.9876	0.6109	-3.2535	0.00114007	-0.2018	0.2916	-0.6922	0.488813	0.425997	2.94307	0.310857
p2-171383056	2	171383056	171.383	1	0.67	22	14.77	109	73.15	17	11.41			0	0	42	25	122	72.62	4	2.38			0.3759	0.3307	1.1364	0.255806	-1.972	0.6105	-3.2301	0.00123734	-0.1494	0.2946	-0.5072	0.612002	0.59209	2.90751	0.213247
p2-171383057	2	171383057	171.383	1	0.67	22	14.77	109	73.15	17	11.41			0	0	42	25	122	72.62	4	2.38			0.3759	0.3307	1.1364	0.255806	-1.972	0.6105	-3.2301	0.00123734	-0.1494	0.2946	-0.5072	0.612002	0.59209	2.90751	0.213247
p2-171383775	2	171383775	171.384	1	0.67	22	14.77	109	73.15	17	11.41			0	0	31	18.45	133	79.17	4	2.38			0.0347	0.3493	0.0993	0.920932	-2.0492	0.61	-3.3591	0.000782044	-0.4968	0.3081	-1.6126	0.106841	0.0357723	3.10677	0.971262	Poor Replicability based on technical replicates
p2-171383776	2	171383776	171.384	1	0.67	22	14.77	109	73.15	17	11.41			0	0	31	18.45	133	79.17	4	2.38			0.0347	0.3493	0.0993	0.920932	-2.0492	0.61	-3.3591	0.000782044	-0.4968	0.3081	-1.6126	0.106841	0.0357723	3.10677	0.971262	Poor Replicability based on technical replicates
p2-171383849	2	171383849	171.384			22	14.77	110	73.83	17	11.41					30	17.86	134	79.76	4	2.38			0.0608	0.3651	0.1664	0.867805	-2.0448	0.61	-3.3519	0.000802554	-0.5132	0.3109	-1.6508	0.0987873	0.061578	3.09553	1.0053	Poor Replicability based on technical replicates
p2-171383850	2	171383850	171.384			22	14.77	110	73.83	17	11.41					30	17.86	134	79.76	4	2.38			0.0608	0.3651	0.1664	0.867805	-2.0448	0.61	-3.3519	0.000802554	-0.5132	0.3109	-1.6508	0.0987873	0.061578	3.09553	1.0053	Poor Replicability based on technical replicates
p2-171384196	2	171384196	171.384			22	14.77	111	74.5	16	10.74					30	17.86	134	79.76	4	2.38			0.0785	0.364	0.2157	0.82926	-1.9187	0.6163	-3.1134	0.00184916	-0.4473	0.3121	-1.4331	0.151822	0.0813092	2.73302	0.818666
p2-171384197	2	171384197	171.384			22	14.77	111	74.5	16	10.74					30	17.86	134	79.76	4	2.38			0.0785	0.364	0.2157	0.82926	-1.9187	0.6163	-3.1134	0.00184916	-0.4473	0.3121	-1.4331	0.151822	0.0813092	2.73302	0.818666
p2-171386152	2	171386152	171.386			21	14.09	112	75.17	16	10.74					30	17.86	134	79.76	4	2.38			0.1075	0.3674	0.2926	0.769794	-1.9138	0.6162	-3.1057	0.00189829	-0.432	0.3134	-1.3786	0.168026	0.113625	2.72164	0.774623
p2-171386153	2	171386153	171.386			21	14.09	112	75.17	16	10.74					30	17.86	134	79.76	4	2.38			0.1075	0.3674	0.2926	0.769794	-1.9138	0.6162	-3.1057	0.00189829	-0.432	0.3134	-1.3786	0.168026	0.113625	2.72164	0.774623
p2-171386827	2	171386827	171.387			21	14.09	113	75.84	15	10.07					30	17.86	134	79.76	4	2.38			0.1249	0.3664	0.3409	0.733202	-1.7777	0.6237	-2.8505	0.00436547	-0.3643	0.3149	-1.1569	0.247316	0.134776	2.35997	0.606748
p2-171386828	2	171386828	171.387			21	14.09	113	75.84	15	10.07					30	17.86	134	79.76	4	2.38			0.1249	0.3664	0.3409	0.733202	-1.7777	0.6237	-2.8505	0.00436547	-0.3643	0.3149	-1.1569	0.247316	0.134776	2.35997	0.606748
p2-171387300	2	171387300	171.387			21	14.09	113	75.84	15	10.07					29	17.26	135	80.36	4	2.38			0.0931	0.3686	0.2526	0.800591	-1.7836	0.6236	-2.8601	0.00423482	-0.3954	0.3166	-1.249	0.211654	0.0965895	2.37316	0.674374
p2-171387301	2	171387301	171.387			21	14.09	113	75.84	15	10.07					29	17.26	135	80.36	4	2.38			0.0931	0.3686	0.2526	0.800591	-1.7836	0.6236	-2.8601	0.00423482	-0.3954	0.3166	-1.249	0.211654	0.0965895	2.37316	0.674374
p2-171387504	2	171387504	171.388			21	14.09	114	76.51	14	9.4					29	17.26	135	80.36	4	2.38			0.0976	0.3689	0.2646	0.791328	-1.7658	0.6266	-2.8181	0.00483042	-0.3793	0.318	-1.1929	0.232892	0.101644	2.31601	0.632845
p2-171387505	2	171387505	171.388			21	14.09	114	76.51	14	9.4					29	17.26	135	80.36	4	2.38			0.0976	0.3689	0.2646	0.791328	-1.7658	0.6266	-2.8181	0.00483042	-0.3793	0.318	-1.1929	0.232892	0.101644	2.31601	0.632845
p2-171387637	2	171387637	171.388			19	12.75	119	79.87	11	7.38					27	16.07	137	81.55	4	2.38			0.117	0.3808	0.3073	0.758642	-1.5741	0.6442	-2.4436	0.0145402	-0.304	0.3301	-0.9207	0.357184	0.119963	1.83743	0.447108
p2-171387638	2	171387638	171.388			19	12.75	119	79.87	11	7.38					27	16.07	137	81.55	4	2.38			0.117	0.3808	0.3073	0.758642	-1.5741	0.6442	-2.4436	0.0145402	-0.304	0.3301	-0.9207	0.357184	0.119963	1.83743	0.447108
p2-171388471	2	171388471	171.388			19	12.75	119	79.87	11	7.38					27	16.07	138	82.14	3	1.79			0.1114	0.3808	0.2924	0.76996	-1.8601	0.7073	-2.6298	0.00854311	-0.3379	0.3322	-1.0171	0.309086	0.113532	2.06838	0.50992
p2-171388472	2	171388472	171.388			19	12.75	119	79.87	11	7.38					27	16.07	138	82.14	3	1.79			0.1114	0.3808	0.2924	0.76996	-1.8601	0.7073	-2.6298	0.00854311	-0.3379	0.3322	-1.0171	0.309086	0.113532	2.06838	0.50992
p2-171388832	2	171388832	171.389			12	8.05	131	87.92	6	4.03					20	11.9	145	86.31	3	1.79			0.2466	0.4454	0.5535	0.579897	-1.1451	0.7841	-1.4604	0.144188	-0.071	0.388	-0.1829	0.854852	0.236649	0.84107	0.0681092
p2-171388833	2	171388833	171.389			12	8.05	131	87.92	6	4.03					20	11.9	145	86.31	3	1.79			0.2466	0.4454	0.5535	0.579897	-1.1451	0.7841	-1.4604	0.144188	-0.071	0.388	-0.1829	0.854852	0.236649	0.84107	0.0681092
p2-171388984	2	171388984	171.389			12	8.05	134	89.93	3	2.01					20	11.9	145	86.31	3	1.79			0.269	0.4448	0.6048	0.545299	-0.6622	0.8857	-0.7477	0.454652	0.1055	0.4049	0.2607	0.794346	0.263365	0.342321	0.0999903
p2-171388985	2	171388985	171.389			12	8.05	134	89.93	3	2.01					20	11.9	145	86.31	3	1.79			0.269	0.4448	0.6048	0.545299	-0.6622	0.8857	-0.7477	0.454652	0.1055	0.4049	0.2607	0.794346	0.263365	0.342321	0.0999903
p2-171390766	2	171390766	171.391			11	7.38	135	90.6	3	2.01					18	10.71	147	87.5	3	1.79			0.3377	0.4675	0.7224	0.470057	-0.6597	0.8855	-0.745	0.456298	0.1464	0.4211	0.3478	0.728021	0.32785	0.340752	0.137856
p2-171390767	2	171390767	171.391			11	7.38	135	90.6	3	2.01					18	10.71	147	87.5	3	1.79			0.3377	0.4675	0.7224	0.470057	-0.6597	0.8855	-0.745	0.456298	0.1464	0.4211	0.3478	0.728021	0.32785	0.340752	0.137856
p2-171393939	2	171393939	171.394			11	7.38	135	90.6	3	2.01					18	10.71	148	88.1	2	1.19			0.3324	0.4677	0.7108	0.477196	-1.058	0.98	-1.0795	0.280356	0.1011	0.4252	0.2379	0.811996	0.321303	0.55229	0.0904459
p2-171393940	2	171393940	171.394			11	7.38	135	90.6	3	2.01					18	10.71	148	88.1	2	1.19			0.3324	0.4677	0.7108	0.477196	-1.058	0.98	-1.0795	0.280356	0.1011	0.4252	0.2379	0.811996	0.321303	0.55229	0.0904459
p2-171394056	2	171394056	171.394			11	7.38	135	90.6	3	2.01					18	10.71	149	88.69	1	0.6			0.3272	0.4678	0.6994	0.484326	-1.7423	1.2133	-1.436	0.151007	0.0537	0.4295	0.125	0.900522	0.314862	0.821004	0.0455057
p2-171394057	2	171394057	171.394			11	7.38	135	90.6	3	2.01					18	10.71	149	88.69	1	0.6			0.3272	0.4678	0.6994	0.484326	-1.7423	1.2133	-1.436	0.151007	0.0537	0.4295	0.125	0.900522	0.314862	0.821004	0.0455057
p2-171394402	2	171394402	171.394			11	7.38	136	91.28	2	1.34					18	10.71	149	88.69	1	0.6			0.341	0.4668	0.7305	0.465054	-1.1138	1.3396	-0.8315	0.405717	0.1949	0.4401	0.4429	0.657834	0.332496	0.391777	0.181883
p2-171394403	2	171394403	171.394			11	7.38	136	91.28	2	1.34					18	10.71	149	88.69	1	0.6			0.341	0.4668	0.7305	0.465054	-1.1138	1.3396	-0.8315	0.405717	0.1949	0.4401	0.4429	0.657834	0.332496	0.391777	0.181883
p2-171395965	2	171395965	171.396			11	7.38	137	91.95	1	0.67					18	10.71	149	88.69	1	0.6			0.3548	0.4664	0.7607	0.446817	0.2484	1.6839	0.1475	0.88272	0.3478	0.452	0.7696	0.441555	0.34987	0.0541771	0.355015
p2-171395966	2	171395966	171.396			11	7.38	137	91.95	1	0.67					18	10.71	149	88.69	1	0.6			0.3548	0.4664	0.7607	0.446817	0.2484	1.6839	0.1475	0.88272	0.3478	0.452	0.7696	0.441555	0.34987	0.0541771	0.355015
p2-171396095	2	171396095	171.396			8	5.37	141	94.63	0	0					17	10.12	150	89.29	1	0.6			0.6301	0.515	1.2234	0.221166	13.6347	882.743	0.0154	0.987676	0.6718	0.5099	1.3176	0.187631	0.655283	0.00538529	0.726695
p2-171396096	2	171396096	171.396			8	5.37	141	94.63	0	0					17	10.12	150	89.29	1	0.6			0.6301	0.515	1.2234	0.221166	13.6347	882.743	0.0154	0.987676	0.6718	0.5099	1.3176	0.187631	0.655283	0.00538529	0.726695
p2-171396494	2	171396494	171.396			8	5.37	141	94.63							17	10.12	151	89.88					0.6252	0.5154	1.2129	0.225151					0.6252	0.5154	1.2129	0.225151	0.647526		0.647526
p2-171396495	2	171396495	171.396			8	5.37	141	94.63							17	10.12	151	89.88					0.6252	0.5154	1.2129	0.225151					0.6252	0.5154	1.2129	0.225151	0.647526		0.647526
p2-171397550	2	171397550	171.398			7	4.7	142	95.3							16	9.52	152	90.48					0.8121	0.546	1.4873	0.136947					0.8121	0.546	1.4873	0.136947	0.863447		0.863447
p2-171397551	2	171397551	171.398			3	2.01	146	97.99							2	1.19	166	98.81					-0.6338	1.0465	-0.6056	0.544777					-0.6338	1.0465	-0.6056	0.544777	0.263781		0.263781
p2-171397552	2	171397552	171.398			3	2.01	146	97.99							2	1.19	166	98.81					-0.6338	1.0465	-0.6056	0.544777					-0.6338	1.0465	-0.6056	0.544777	0.263781		0.263781
p2-171397754	2	171397754	171.398			2	1.34	147	98.66							2	1.19	166	98.81					-0.4913	1.1155	-0.4405	0.659606					-0.4913	1.1155	-0.4405	0.659606	0.180716		0.180716
p2-171397755	2	171397755	171.398			2	1.34	147	98.66							2	1.19	166	98.81					-0.4913	1.1155	-0.4405	0.659606					-0.4913	1.1155	-0.4405	0.659606	0.180716		0.180716
p2-171397946	2	171397946	171.398			0	0	149	100							2	1.19	166	98.81					13.5922	624.194	0.0218	0.982627					13.5922	624.194	0.0218	0.982627	0.00761133		0.00761133
p2-171397947	2	171397947	171.398			0	0	148	99.33	1	0.67					3	1.79	165	98.21	0	0			14.5992	840.274	0.0174	0.986138	-14.1583	1455.4	-0.0097	0.992238	0.9479	1.332	0.7116	0.476685	0.00606232	0.00338405	0.321769
p2-171418036	2	171418036	171.418			0	0	148	99.33	1	0.67					4	2.38	164	97.62	0	0			14.6063	727.699	0.0201	0.983986	-14.1583	1455.4	-0.0097	0.992238	1.1471	1.2686	0.9043	0.365854	0.00701107	0.00338405	0.436692
p2-171418246	2	171418246	171.418			0	0	148	99.33	1	0.67					4	2.38	164	97.62	0	0			14.6063	727.699	0.0201	0.983986	-14.1583	1455.4	-0.0097	0.992238	1.1471	1.2686	0.9043	0.365854	0.00701107	0.00338405	0.436692
p2-171419314	2	171419314	171.419			0	0	149	100							4	2.38	164	97.62					14.6063	727.699	0.0201	0.983986					14.6063	727.699	0.0201	0.983986	0.00701107		0.00701107
p2-171419315	2	171419315	171.419			0	0	149	100							4	2.38	164	97.62					14.6063	727.699	0.0201	0.983986					14.6063	727.699	0.0201	0.983986	0.00701107		0.00701107
p2-171419649	2	171419649	171.42			0	0	149	100							2	1.19	166	98.81					13.5922	624.194	0.0218	0.982627					13.5922	624.194	0.0218	0.982627	0.00761133		0.00761133
p2-171419650	2	171419650	171.42			0	0	149	100							2	1.19	166	98.81					13.5922	624.194	0.0218	0.982627					13.5922	624.194	0.0218	0.982627	0.00761133		0.00761133
p2-171435714	2	171435714	171.436					149	100									168	100

## Sheet: CHR3
cnv	chr	pos	pos_MB	0 copy (cont)	% 0 copy (cont)	1 copy (cont)	% 1 copy (cont)	Normal (cont)	% Normal (cont)	3 copy (cont)	% 3 copy (cont	4 copy (cont)	% 4 copy (cont)	0 copy (case)	% 0 copy (case)	1 copy (case)	% 1 copy (case)	Normal (case)	% Normal (case)	3 copy (case)	% 3 copy (case	4 copy (case)	% 4 copy (case)	Parameter Estimate Deletion	Std Err Deletion	Zvalue Deletion	Pvalue Deletion	Parameter Estimate Duplication	Std Err Duplication	Zvalue Duplication	Pvalue Duplication	Parameter Estimate Both/Either	Std Err Both/Either	Zvalue Both/Either	Pvalue Both/Either	Neg Log10 Deletion	Neg Log10 Duplication	Neg Log10 Both/Either
p3-8749197	3	8749197	8.7492			1	0.67	148	99.33	0	0					2	1.19	164	97.62	2	1.19			-0.2853	1.2353	-0.231	0.817336	13.5876	624.194	0.0218	0.982633	0.4078	1.1296	0.361	0.718069	0.0875996	0.00760873	0.143834
p3-8763692	3	8763692	8.76369			1	0.67	148	99.33	0	0					2	1.19	164	97.62	2	1.19			-0.2853	1.2353	-0.231	0.817336	13.5876	624.194	0.0218	0.982633	0.4078	1.1296	0.361	0.718069	0.0875996	0.00760873	0.143834
p3-8778443	3	8778443	8.77844			1	0.67	148	99.33	0	0					2	1.19	165	98.21	1	0.6			-0.2924	1.2353	-0.2367	0.812891	13.5805	882.743	0.0154	0.987725	0.1131	1.1659	0.097	0.922734	0.0899677	0.00536375	0.0349233
p3-8778444	3	8778444	8.77844			1	0.67	148	99.33	0	0					2	1.19	165	98.21	1	0.6			-0.2924	1.2353	-0.2367	0.812891	13.5805	882.743	0.0154	0.987725	0.1131	1.1659	0.097	0.922734	0.0899677	0.00536375	0.0349233
p3-8795876	3	8795876	8.79588					149	100									168	100
p3-8795877	3	8795877	8.79588			2	1.34	147	98.66	0	0					3	1.79	163	97.02	2	1.19			-0.1039	1.0207	-0.1018	0.918922	13.59	624.194	0.0218	0.98263	0.3516	0.9301	0.378	0.705449	0.0367212	0.00761011	0.151534
p3-10822971	3	10822971	10.823			2	1.34	147	98.66	0	0					3	1.79	163	97.02	2	1.19			-0.1039	1.0207	-0.1018	0.918922	13.59	624.194	0.0218	0.98263	0.3516	0.9301	0.378	0.705449	0.0367212	0.00761011	0.151534
p3-10825142	3	10825142	10.8251			2	1.34	147	98.66	0	0					3	1.79	164	97.62	1	0.6			-0.1099	1.0211	-0.1076	0.914273	13.583	882.743	0.0154	0.987723	0.1479	0.9669	0.1529	0.878462	0.0389239	0.00536472	0.0562771
p3-10825143	3	10825143	10.8251			3	2.01	146	97.99	0	0					3	1.79	164	97.62	1	0.6			-0.6852	0.8845	-0.7747	0.438545	13.5657	882.743	0.0154	0.987739	-0.4104	0.8313	-0.4937	0.621547	0.357986	0.00535785	0.206526
p3-10826039	3	10826039	10.826			5	3.36	144	96.64	0	0					5	2.98	162	96.43	1	0.6			-0.6202	0.7011	-0.8846	0.376397	13.5572	882.743	0.0154	0.987747	-0.4486	0.674	-0.6656	0.505643	0.424354	0.00535448	0.296156
p3-10826040	3	10826040	10.826			5	3.36	144	96.64	0	0					5	2.98	161	95.83	2	1.19			-0.6137	0.7009	-0.8755	0.381288	13.5644	624.194	0.0217	0.982663	-0.2981	0.6532	-0.4564	0.648105	0.418747	0.0075956	0.188355
p3-10833484	3	10833484	10.8335			5	3.36	144	96.64	0	0					5	2.98	161	95.83	2	1.19			-0.6137	0.7009	-0.8755	0.381288	13.5644	624.194	0.0217	0.982663	-0.2981	0.6532	-0.4564	0.648105	0.418747	0.0075956	0.188355
p3-10834011	3	10834011	10.834			4	2.68	145	97.32	0	0					5	2.98	161	95.83	2	1.19			-0.2769	0.7568	-0.3659	0.714429	13.5818	624.194	0.0218	0.98264	0.0262	0.7082	0.037	0.97051	0.146041	0.00760545	0.0129999
p3-10834012	3	10834012	10.834			3	2.01	146	97.99	0	0					4	2.38	162	96.43	2	1.19			-0.0151	0.8833	-0.017	0.986399	13.5918	624.194	0.0218	0.982627	0.323	0.8139	0.3968	0.691515	0.00594718	0.00761112	0.160198
p3-10834013	3	10834013	10.834			3	2.01	146	97.99	0	0					4	2.38	162	96.43	2	1.19			-0.0151	0.8833	-0.017	0.986399	13.5918	624.194	0.0218	0.982627	0.323	0.8139	0.3968	0.691515	0.00594718	0.00761112	0.160198
p3-10834135	3	10834135	10.8341			3	2.01	146	97.99	0	0					3	1.79	163	97.02	2	1.19			-0.265	0.9433	-0.2809	0.778763	13.5865	624.194	0.0218	0.982634	0.1664	0.8438	0.1972	0.843672	0.108595	0.00760812	0.0738265
p3-10834136	3	10834136	10.8341			3	2.01	146	97.99	0	0					3	1.79	163	97.02	2	1.19			-0.265	0.9433	-0.2809	0.778763	13.5865	624.194	0.0218	0.982634	0.1664	0.8438	0.1972	0.843672	0.108595	0.00760812	0.0738265
p3-10834269	3	10834269	10.8343			2	1.34	147	98.66	0	0					3	1.79	163	97.02	2	1.19			-0.1039	1.0207	-0.1018	0.918922	13.59	624.194	0.0218	0.98263	0.3516	0.9301	0.378	0.705449	0.0367212	0.00761011	0.151534
p3-10834270	3	10834270	10.8343			3	2.01	146	97.99	0	0					3	1.79	163	97.02	2	1.19			-0.6786	0.8843	-0.7674	0.442858	13.5728	624.194	0.0217	0.982652	-0.1925	0.7963	-0.2417	0.809017	0.353736	0.00760035	0.0920424
p3-10849612	3	10849612	10.8496	1	0.67	2	1.34	146	97.99	0	0			0	0	3	1.79	163	97.02	2	1.19			-0.805	0.7184	-1.1206	0.262471	13.5637	624.194	0.0217	0.982663	-0.1925	0.7963	-0.2417	0.809017	0.580918	0.00759526	0.0920424
p3-10851190	3	10851190	10.8512	1	0.67	2	1.34	146	97.99	0	0			0	0	3	1.79	163	97.02	2	1.19			-0.805	0.7184	-1.1206	0.262471	13.5637	624.194	0.0217	0.982663	-0.1925	0.7963	-0.2417	0.809017	0.580918	0.00759526	0.0920424
p3-10851191	3	10851191	10.8512	1	0.67	2	1.34	146	97.99	0	0			1	0.6	2	1.19	163	97.02	2	1.19			-0.4948	0.6039	-0.8194	0.412556	13.5722	624.194	0.0217	0.982653	-0.1925	0.7963	-0.2417	0.809017	0.384517	0.00760004	0.0920424
p3-10851489	3	10851489	10.8515	1	0.67	2	1.34	146	97.99	0	0			1	0.6	2	1.19	163	97.02	2	1.19			-0.4948	0.6039	-0.8194	0.412556	13.5722	624.194	0.0217	0.982653	-0.1925	0.7963	-0.2417	0.809017	0.384517	0.00760004	0.0920424
p3-10851490	3	10851490	10.8515	1	0.67	6	4.03	142	95.3	0	0			1	0.6	4	2.38	161	95.83	2	1.19			-0.5701	0.5206	-1.0952	0.273442	13.5593	624.194	0.0217	0.982669	-0.4162	0.6172	-0.6743	0.500109	0.563135	0.00759273	0.300935
p3-10854893	3	10854893	10.8549	1	0.67	6	4.03	142	95.3	0	0			1	0.6	5	2.98	160	95.24	2	1.19			-0.4717	0.5062	-0.9319	0.351406	13.5628	624.194	0.0217	0.982665	-0.2915	0.5992	-0.4864	0.626649	0.454191	0.0075947	0.202976
p3-10855926	3	10855926	10.8559	1	0.67	6	4.03	142	95.3	0	0			1	0.6	5	2.98	160	95.24	2	1.19			-0.4717	0.5062	-0.9319	0.351406	13.5628	624.194	0.0217	0.982665	-0.2915	0.5992	-0.4864	0.626649	0.454191	0.0075947	0.202976
p3-10857908	3	10857908	10.8579	1	0.67	5	3.36	143	95.97	0	0			1	0.6	5	2.98	160	95.24	2	1.19			-0.4364	0.5143	-0.8485	0.396153	13.5651	624.194	0.0217	0.982662	-0.2328	0.6161	-0.3779	0.705485	0.402138	0.00759604	0.151512
p3-10857909	3	10857909	10.8579	1	0.67	5	3.36	143	95.97	0	0			1	0.6	5	2.98	160	95.24	2	1.19			-0.4364	0.5143	-0.8485	0.396153	13.5651	624.194	0.0217	0.982662	-0.2328	0.6161	-0.3779	0.705485	0.402138	0.00759604	0.151512
p3-10858023	3	10858023	10.858	1	0.67	5	3.36	143	95.97	0	0			1	0.6	4	2.38	161	95.83	2	1.19			-0.5357	0.5277	-1.0153	0.309974	13.5614	624.194	0.0217	0.982666	-0.3601	0.6335	-0.5684	0.569741	0.508675	0.00759394	0.244322
p3-10858024	3	10858024	10.858	1	0.67	5	3.36	143	95.97	0	0			1	0.6	4	2.38	161	95.83	2	1.19			-0.5357	0.5277	-1.0153	0.309974	13.5614	624.194	0.0217	0.982666	-0.3601	0.6335	-0.5684	0.569741	0.508675	0.00759394	0.244322
p3-10858132	3	10858132	10.8581			2	1.34	147	98.66	0	0					3	1.79	163	97.02	2	1.19			-0.1039	1.0207	-0.1018	0.918922	13.59	624.194	0.0218	0.98263	0.3516	0.9301	0.378	0.705449	0.0367212	0.00761011	0.151534
p3-10858133	3	10858133	10.8581			2	1.34	147	98.66	0	0					7	4.17	159	94.64	2	1.19			0.6708	0.8818	0.7608	0.446803	13.6153	624.194	0.0218	0.982597	0.8896	0.8527	1.0433	0.296811	0.349884	0.00762438	0.52752
p3-10937920	3	10937920	10.9379			4	2.68	145	97.32	0	0					28	16.67	138	82.14	2	1.19			1.6636	0.5943	2.7991	0.00512418	13.7505	624.194	0.022	0.982425	1.7137	0.5899	2.9051	0.00367162	2.29038	0.00770077	2.43514
p3-10940094	3	10940094	10.9401			4	2.68	145	97.32	0	0					29	17.26	137	81.55	2	1.19			1.6948	0.5917	2.8641	0.00418204	13.7583	624.194	0.022	0.982415	1.7434	0.5876	2.9673	0.00300475	2.37861	0.00770515	2.52219
p3-10942167	3	10942167	10.9422			6	4.03	142	95.3	1	0.67					29	17.26	137	81.55	2	1.19			1.2788	0.5122	2.4966	0.0125397	0.7871	1.4274	0.5514	0.581335	1.2289	0.4835	2.5417	0.0110299	1.90171	0.235573	1.95743
p3-10942221	3	10942221	10.9422			12	8.05	136	91.28	1	0.67					31	18.45	135	80.36	2	1.19			0.7885	0.4132	1.9083	0.056356	0.7725	1.4351	0.5383	0.590398	0.7874	0.4004	1.9663	0.0492694	1.24906	0.228855	1.30742
p3-10942447	3	10942447	10.9424			15	10.07	133	89.26	1	0.67					33	19.64	133	79.17	2	1.19			0.7035	0.3872	1.8167	0.0692612	0.7753	1.4379	0.5392	0.589745	0.7078	0.3773	1.8761	0.0606365	1.15951	0.229336	1.21727
p3-10949501	3	10949501	10.9495			16	10.74	132	88.59	1	0.67					33	19.64	133	79.17	2	1.19			0.6617	0.3815	1.7344	0.0828536	0.7724	1.439	0.5368	0.591422	0.6681	0.3721	1.7955	0.072575	1.08169	0.228102	1.13921
p3-10949662	3	10949662	10.9497	1	0.67	15	10.07	132	88.59	1	0.67			0	0	35	20.83	131	77.98	2	1.19			0.6546	0.3691	1.7734	0.0761565	0.777	1.4392	0.5399	0.589284	0.7923	0.371	2.1356	0.0327132	1.11829	0.229676	1.48528
p3-10949757	3	10949757	10.9498	1	0.67	15	10.07	132	88.59	1	0.67			0	0	35	20.83	131	77.98	2	1.19			0.6546	0.3691	1.7734	0.0761565	0.777	1.4392	0.5399	0.589284	0.7923	0.371	2.1356	0.0327132	1.11829	0.229676	1.48528
p3-10949758	3	10949758	10.9498	1	0.67	16	10.74	131	87.92	1	0.67			0	0	36	21.43	130	77.38	2	1.19			0.5747	0.36	1.5967	0.110341	0.7677	1.4379	0.5339	0.593388	0.7075	0.3622	1.9532	0.0507905	0.957264	0.226661	1.29422
p3-10949975	3	10949975	10.95	1	0.67	21	14.09	126	84.56	1	0.67			2	1.19	43	25.6	121	72.02	2	1.19			0.6882	0.3179	2.1651	0.030382	0.8217	1.441	0.5702	0.568532	0.7493	0.3322	2.2558	0.0240822	1.51738	0.245245	1.6183
p3-10950704	3	10950704	10.9507	1	0.67	21	14.09	126	84.56	1	0.67			2	1.19	43	25.6	121	72.02	2	1.19			0.6882	0.3179	2.1651	0.030382	0.8217	1.441	0.5702	0.568532	0.7493	0.3322	2.2558	0.0240822	1.51738	0.245245	1.6183
p3-10951898	3	10951898	10.9519	1	0.67	20	13.42	127	85.23	1	0.67			2	1.19	42	25	122	72.62	2	1.19			0.6947	0.3215	2.161	0.0306956	0.8182	1.4403	0.5681	0.569986	0.7582	0.3363	2.2546	0.0241601	1.51292	0.244136	1.6169
p3-10951899	3	10951899	10.9519	1	0.67	20	13.42	127	85.23	1	0.67			2	1.19	42	25	122	72.62	2	1.19			0.6947	0.3215	2.161	0.0306956	0.8182	1.4403	0.5681	0.569986	0.7582	0.3363	2.2546	0.0241601	1.51292	0.244136	1.6169
p3-10951996	3	10951996	10.952	1	0.67	20	13.42	127	85.23	1	0.67			2	1.19	41	24.4	123	73.21	2	1.19			0.6739	0.3224	2.0904	0.0365834	0.8123	1.4407	0.5638	0.572886	0.7362	0.3375	2.1815	0.0291473	1.43672	0.241932	1.5354
p3-10951997	3	10951997	10.952	1	0.67	20	13.42	127	85.23	1	0.67			2	1.19	41	24.4	123	73.21	2	1.19			0.6739	0.3224	2.0904	0.0365834	0.8123	1.4407	0.5638	0.572886	0.7362	0.3375	2.1815	0.0291473	1.43672	0.241932	1.5354
p3-10952389	3	10952389	10.9524	1	0.67	17	11.41	130	87.25	1	0.67			0	0	35	20.83	131	77.98	2	1.19			0.5146	0.3571	1.4409	0.149605	0.759	1.4391	0.5274	0.597906	0.6464	0.3596	1.7975	0.07225	0.825054	0.223367	1.14116
p3-10952390	3	10952390	10.9524	1	0.67	17	11.41	130	87.25	1	0.67			0	0	35	20.83	131	77.98	2	1.19			0.5146	0.3571	1.4409	0.149605	0.759	1.4391	0.5274	0.597906	0.6464	0.3596	1.7975	0.07225	0.825054	0.223367	1.14116
p3-10953170	3	10953170	10.9532	1	0.67	16	10.74	131	87.92	1	0.67			0	0	28	16.67	138	82.14	2	1.19			0.2689	0.371	0.7249	0.468526	0.7123	1.4393	0.4949	0.620663	0.4145	0.3754	1.1041	0.26953	0.329266	0.207144	0.569393
p3-10953171	3	10953171	10.9532	1	0.67	16	10.74	131	87.92	1	0.67			0	0	28	16.67	138	82.14	2	1.19			0.2689	0.371	0.7249	0.468526	0.7123	1.4393	0.4949	0.620663	0.4145	0.3754	1.1041	0.26953	0.329266	0.207144	0.569393
p3-10953328	3	10953328	10.9533			12	8.05	136	91.28	1	0.67					20	11.9	146	86.9	2	1.19			0.2924	0.4437	0.6589	0.50993	0.7027	1.4388	0.4884	0.625259	0.3264	0.4276	0.7634	0.445222	0.292489	0.20394	0.351423
p3-10953329	3	10953329	10.9533			12	8.05	136	91.28	1	0.67					20	11.9	146	86.9	2	1.19			0.2924	0.4437	0.6589	0.50993	0.7027	1.4388	0.4884	0.625259	0.3264	0.4276	0.7634	0.445222	0.292489	0.20394	0.351423
p3-10953414	3	10953414	10.9534			12	8.05	136	91.28	1	0.67					19	11.31	147	87.5	2	1.19			0.2461	0.4482	0.5492	0.582889	0.6976	1.4391	0.4847	0.627873	0.2845	0.4314	0.6593	0.509677	0.234414	0.202128	0.292705
p3-10953415	3	10953415	10.9534			12	8.05	136	91.28	1	0.67					19	11.31	147	87.5	2	1.19			0.2461	0.4482	0.5492	0.582889	0.6976	1.4391	0.4847	0.627873	0.2845	0.4314	0.6593	0.509677	0.234414	0.202128	0.292705
p3-10957197	3	10957197	10.9572			12	8.05	136	91.28	1	0.67					16	9.52	150	89.29	2	1.19			0.0926	0.464	0.1995	0.841869	0.6822	1.4398	0.4738	0.635646	0.1469	0.4449	0.3301	0.741331	0.0747553	0.196785	0.129988
p3-10957198	3	10957198	10.9572			12	8.05	136	91.28	1	0.67					16	9.52	150	89.29	2	1.19			0.0926	0.464	0.1995	0.841869	0.6822	1.4398	0.4738	0.635646	0.1469	0.4449	0.3301	0.741331	0.0747553	0.196785	0.129988
p3-10957320	3	10957320	10.9573			8	5.37	140	93.96	1	0.67					13	7.74	153	91.07	2	1.19			0.2598	0.5366	0.4842	0.628263	0.6908	1.4391	0.48	0.631215	0.3119	0.5069	0.6153	0.538376	0.201858	0.199823	0.268914
p3-10957321	3	10957321	10.9573			8	5.37	140	93.96	1	0.67					13	7.74	153	91.07	2	1.19			0.2598	0.5366	0.4842	0.628263	0.6908	1.4391	0.48	0.631215	0.3119	0.5069	0.6153	0.538376	0.201858	0.199823	0.268914
p3-10959358	3	10959358	10.9594			8	5.37	140	93.96	1	0.67					6	3.57	160	95.24	2	1.19			-0.6037	0.6267	-0.9632	0.335428	0.6475	1.4415	0.4492	0.653316	-0.3942	0.5728	-0.6883	0.491282	0.474401	0.184877	0.308669
p3-10959359	3	10959359	10.9594			8	5.37	140	93.96	1	0.67					6	3.57	160	95.24	2	1.19			-0.6037	0.6267	-0.9632	0.335428	0.6475	1.4415	0.4492	0.653316	-0.3942	0.5728	-0.6883	0.491282	0.474401	0.184877	0.308669
p3-10959847	3	10959847	10.9598			8	5.37	140	93.96	1	0.67					4	2.38	162	96.43	2	1.19			-0.9802	0.6982	-1.4039	0.160347	0.6378	1.4416	0.4424	0.658167	-0.6555	0.6151	-1.0657	0.286548	0.79494	0.181664	0.542802
p3-10959848	3	10959848	10.9598			8	5.37	140	93.96	1	0.67					4	2.38	162	96.43	2	1.19			-0.9802	0.6982	-1.4039	0.160347	0.6378	1.4416	0.4424	0.658167	-0.6555	0.6151	-1.0657	0.286548	0.79494	0.181664	0.542802
p3-10963975	3	10963975	10.964					149	100									168	100
p3-10963976	3	10963976	10.964			6	4.03	136	91.28	7	4.7					12	7.14	154	91.67	2	1.19			0.4633	0.5978	0.7749	0.438371	-1.8068	0.8584	-2.1049	0.0353041	-0.3016	0.4599	-0.6557	0.511997	0.358158	1.45218	0.290733
p3-10999475	3	10999475	10.9995			6	4.03	136	91.28	7	4.7					13	7.74	153	91.07	2	1.19			0.5281	0.5886	0.8971	0.36965	-1.8012	0.8584	-2.0983	0.0358763	-0.2358	0.4533	-0.5203	0.602873	0.43221	1.44519	0.219774
p3-11007691	3	11007691	11.0077			6	4.03	136	91.28	7	4.7					13	7.74	153	91.07	2	1.19			0.5281	0.5886	0.8971	0.36965	-1.8012	0.8584	-2.0983	0.0358763	-0.2358	0.4533	-0.5203	0.602873	0.43221	1.44519	0.219774
p3-11010422	3	11010422	11.0104			6	4.03	136	91.28	7	4.7					12	7.14	154	91.67	2	1.19			0.4633	0.5978	0.7749	0.438371	-1.8068	0.8584	-2.1049	0.0353041	-0.3016	0.4599	-0.6557	0.511997	0.358158	1.45218	0.290733
p3-11010423	3	11010423	11.0104			6	4.03	136	91.28	7	4.7					13	7.74	153	91.07	2	1.19			0.5281	0.5886	0.8971	0.36965	-1.8012	0.8584	-2.0983	0.0358763	-0.2358	0.4533	-0.5203	0.602873	0.43221	1.44519	0.219774
p3-11011233	3	11011233	11.0112			6	4.03	136	91.28	7	4.7					13	7.74	153	91.07	2	1.19			0.5281	0.5886	0.8971	0.36965	-1.8012	0.8584	-2.0983	0.0358763	-0.2358	0.4533	-0.5203	0.602873	0.43221	1.44519	0.219774
p3-11013020	3	11013020	11.013			6	4.03	136	91.28	7	4.7					12	7.14	154	91.67	2	1.19			0.4633	0.5978	0.7749	0.438371	-1.8068	0.8584	-2.1049	0.0353041	-0.3016	0.4599	-0.6557	0.511997	0.358158	1.45218	0.290733
p3-11013021	3	11013021	11.013			6	4.03	136	91.28	7	4.7					12	7.14	153	91.07	3	1.79			0.4683	0.5976	0.7836	0.433285	-1.4065	0.7524	-1.8693	0.061577	-0.2358	0.4533	-0.5203	0.602873	0.363226	1.21058	0.219774
p3-11021286	3	11021286	11.0213			6	4.03	136	91.28	7	4.7					12	7.14	153	91.07	3	1.79			0.4683	0.5976	0.7836	0.433285	-1.4065	0.7524	-1.8693	0.061577	-0.2358	0.4533	-0.5203	0.602873	0.363226	1.21058	0.219774
p3-11028393	3	11028393	11.0284			6	4.03	136	91.28	7	4.7					12	7.14	154	91.67	2	1.19			0.4633	0.5978	0.7749	0.438371	-1.8068	0.8584	-2.1049	0.0353041	-0.3016	0.4599	-0.6557	0.511997	0.358158	1.45218	0.290733
p3-11028394	3	11028394	11.0284	1	0.67	14	9.4	127	85.23	7	4.7			0	0	22	13.1	144	85.71	2	1.19			-0.118	0.3954	-0.2984	0.765408	-1.8512	0.86	-2.1526	0.0313487	-0.4202	0.3648	-1.1517	0.249434	0.116107	1.50378	0.603044
p3-11033605	3	11033605	11.0336	1	0.67	14	9.4	127	85.23	7	4.7			0	0	22	13.1	144	85.71	2	1.19			-0.118	0.3954	-0.2984	0.765408	-1.8512	0.86	-2.1526	0.0313487	-0.4202	0.3648	-1.1517	0.249434	0.116107	1.50378	0.603044
p3-11033606	3	11033606	11.0336	1	0.67	14	9.4	127	85.23	7	4.7			0	0	23	13.69	143	85.12	2	1.19			-0.0759	0.3916	-0.1939	0.846254	-1.8454	0.8599	-2.146	0.0318755	-0.3774	0.362	-1.0426	0.297112	0.0724992	1.49654	0.527081
p3-11033712	3	11033712	11.0337	1	0.67	14	9.4	127	85.23	7	4.7			0	0	23	13.69	144	85.71	1	0.6			-0.0814	0.3917	-0.2078	0.835406	-2.533	1.1154	-2.2709	0.023151	-0.4202	0.3648	-1.1517	0.249434	0.0781024	1.63543	0.603044
p3-11033713	3	11033713	11.0337	1	0.67	14	9.4	127	85.23	7	4.7			0	0	23	13.69	144	85.71	1	0.6			-0.0814	0.3917	-0.2078	0.835406	-2.533	1.1154	-2.2709	0.023151	-0.4202	0.3648	-1.1517	0.249434	0.0781024	1.63543	0.603044
p3-11034511	3	11034511	11.0345	1	0.67	13	8.72	128	85.91	7	4.7			0	0	18	10.71	149	88.69	1	0.6			-0.1895	0.4197	-0.4516	0.65157	-2.5438	1.1151	-2.2812	0.0225364	-0.5669	0.3867	-1.4659	0.14268	0.186039	1.64712	0.845636
p3-11034512	3	11034512	11.0345	1	0.67	13	8.72	128	85.91	7	4.7			0	0	18	10.71	149	88.69	1	0.6			-0.1895	0.4197	-0.4516	0.65157	-2.5438	1.1151	-2.2812	0.0225364	-0.5669	0.3867	-1.4659	0.14268	0.186039	1.64712	0.845636
p3-11034610	3	11034610	11.0346	1	0.67	13	8.72	128	85.91	7	4.7			0	0	17	10.12	150	89.29	1	0.6			-0.2413	0.4255	-0.5671	0.57062	-2.5491	1.1151	-2.2859	0.0222575	-0.6213	0.3912	-1.5883	0.11221	0.243653	1.65252	0.949969
p3-11034611	3	11034611	11.0346	1	0.67	13	8.72	128	85.91	7	4.7			0	0	17	10.12	150	89.29	1	0.6			-0.2413	0.4255	-0.5671	0.57062	-2.5491	1.1151	-2.2859	0.0222575	-0.6213	0.3912	-1.5883	0.11221	0.243653	1.65252	0.949969
p3-11034725	3	11034725	11.0347			14	9.4	128	85.91	7	4.7					17	10.12	150	89.29	1	0.6			-0.2208	0.4387	-0.5032	0.614832	-2.5465	1.1152	-2.2835	0.0224004	-0.6213	0.3912	-1.5883	0.11221	0.211244	1.64974	0.949969
p3-11034726	3	11034726	11.0347			14	9.4	128	85.91	7	4.7					17	10.12	150	89.29	1	0.6			-0.2208	0.4387	-0.5032	0.614832	-2.5465	1.1152	-2.2835	0.0224004	-0.6213	0.3912	-1.5883	0.11221	0.211244	1.64974	0.949969
p3-11035106	3	11035106	11.0351			13	8.72	129	86.58	7	4.7					17	10.12	150	89.29	1	0.6			-0.079	0.4492	-0.1758	0.860441	-2.5295	1.1149	-2.2688	0.0232793	-0.5218	0.3961	-1.3175	0.187682	0.065279	1.63303	0.726577
p3-11035107	3	11035107	11.0351			13	8.72	129	86.58	7	4.7					17	10.12	150	89.29	1	0.6			-0.079	0.4492	-0.1758	0.860441	-2.5295	1.1149	-2.2688	0.0232793	-0.5218	0.3961	-1.3175	0.187682	0.065279	1.63303	0.726577
p3-11035443	3	11035443	11.0354			12	8.05	130	87.25	7	4.7					17	10.12	150	89.29	1	0.6			0.0747	0.4611	0.162	0.871329	-2.5136	1.1147	-2.2549	0.0241376	-0.4174	0.4016	-1.0392	0.298722	0.059818	1.61731	0.524733
p3-11035444	3	11035444	11.0354			10	6.71	132	88.59	7	4.7					16	9.52	151	89.88	1	0.6			0.2454	0.4913	0.4995	0.617436	-2.4997	1.1145	-2.2429	0.0249008	-0.3352	0.4171	-0.8037	0.421591	0.209408	1.60379	0.375108
p3-11035445	3	11035445	11.0354			10	6.71	132	88.59	7	4.7					16	9.52	150	89.29	2	1.19			0.2506	0.4912	0.5101	0.609963	-1.8125	0.8588	-2.1105	0.0348145	-0.2803	0.4121	-0.6803	0.496331	0.214697	1.45824	0.304229
p3-11036036	3	11036036	11.036			10	6.71	132	88.59	7	4.7					14	8.33	152	90.48	2	1.19			0.1372	0.5049	0.2717	0.785816	-1.8233	0.8587	-2.1232	0.0337346	-0.3932	0.4226	-0.9305	0.352104	0.104679	1.47192	0.453329
p3-11036037	3	11036037	11.036			10	6.71	132	88.59	7	4.7					14	8.33	152	90.48	2	1.19			0.1372	0.5049	0.2717	0.785816	-1.8233	0.8587	-2.1232	0.0337346	-0.3932	0.4226	-0.9305	0.352104	0.104679	1.47192	0.453329
p3-11038233	3	11038233	11.0382			10	6.71	132	88.59	7	4.7					13	7.74	153	91.07	2	1.19			0.0746	0.5129	0.1455	0.884312	-1.8286	0.8587	-2.1294	0.0332197	-0.4548	0.4286	-1.0611	0.288659	0.0533943	1.4786	0.539614
p3-11038234	3	11038234	11.0382			10	6.71	132	88.59	7	4.7					14	8.33	152	90.48	2	1.19			0.1372	0.5049	0.2717	0.785816	-1.8233	0.8587	-2.1232	0.0337346	-0.3932	0.4226	-0.9305	0.352104	0.104679	1.47192	0.453329
p3-11045154	3	11045154	11.0452			10	6.71	129	86.58	9	6.04	1	0.67			14	8.33	152	90.48	2	1.19	0	0	0.1255	0.5035	0.2493	0.803136	-1.89	0.8403	-2.2491	0.0245041	-0.4691	0.411	-1.1414	0.253707	0.095211	1.61076	0.595668
p3-11047276	3	11047276	11.0473			10	6.71	127	85.23	10	6.71	2	1.34			14	8.33	152	90.48	2	1.19	0	0	0.1175	0.5025	0.2338	0.815161	-1.9268	0.8303	-2.3207	0.020305	-0.5161	0.4044	-1.2763	0.201852	0.0887566	1.6924	0.694968
p3-11047726	3	11047726	11.0477			10	6.71	127	85.23	10	6.71	2	1.34			14	8.33	152	90.48	2	1.19	0	0	0.1175	0.5025	0.2338	0.815161	-1.9268	0.8303	-2.3207	0.020305	-0.5161	0.4044	-1.2763	0.201852	0.0887566	1.6924	0.694968
p3-11048385	3	11048385	11.0484			10	6.71	127	85.23	10	6.71	2	1.34			13	7.74	153	91.07	2	1.19	0	0	0.0549	0.5104	0.1075	0.914412	-1.9319	0.8303	-2.3267	0.0199788	-0.576	0.4105	-1.403	0.160604	0.0388582	1.69943	0.794244
p3-11048386	3	11048386	11.0484			10	6.71	127	85.23	10	6.71	2	1.34			13	7.74	153	91.07	2	1.19	0	0	0.0549	0.5104	0.1075	0.914412	-1.9319	0.8303	-2.3267	0.0199788	-0.576	0.4105	-1.403	0.160604	0.0388582	1.69943	0.794244
p3-11048943	3	11048943	11.0489			10	6.71	127	85.23	10	6.71	2	1.34			12	7.14	154	91.67	2	1.19	0	0	-0.0126	0.5193	-0.0242	0.98071	-1.937	0.8303	-2.3328	0.0196611	-0.6399	0.4174	-1.5332	0.125236	0.00845961	1.70639	0.902269
p3-11048944	3	11048944	11.0489			10	6.71	127	85.23	10	6.71	2	1.34			12	7.14	154	91.67	2	1.19	0	0	-0.0126	0.5193	-0.0242	0.98071	-1.937	0.8303	-2.3328	0.0196611	-0.6399	0.4174	-1.5332	0.125236	0.00845961	1.70639	0.902269
p3-11049784	3	11049784	11.0498			10	6.71	131	87.92	7	4.7	1	0.67			12	7.14	154	91.67	2	1.19	0	0	0.0033	0.5213	0.0063	0.994939	-1.8441	0.8523	-2.1638	0.0304831	-0.5457	0.4313	-1.2654	0.205738	0.00220338	1.51594	0.686686
p3-11049785	3	11049785	11.0498			10	6.71	131	87.92	7	4.7	1	0.67			12	7.14	154	91.67	2	1.19	0	0	0.0033	0.5213	0.0063	0.994939	-1.8441	0.8523	-2.1638	0.0304831	-0.5457	0.4313	-1.2654	0.205738	0.00220338	1.51594	0.686686
p3-11050042	3	11050042	11.05			10	6.71	132	88.59	7	4.7					12	7.14	154	91.67	2	1.19			0.0072	0.5218	0.0139	0.988928	-1.8337	0.8587	-2.1355	0.0327215	-0.5205	0.4353	-1.1956	0.231867	0.00483514	1.48517	0.63476
p3-11050043	3	11050043	11.05			10	6.71	132	88.59	7	4.7					12	7.14	154	91.67	2	1.19			0.0072	0.5218	0.0139	0.988928	-1.8337	0.8587	-2.1355	0.0327215	-0.5205	0.4353	-1.1956	0.231867	0.00483514	1.48517	0.63476
p3-11054352	3	11054352	11.0544			10	6.71	133	89.26	6	4.03					12	7.14	154	91.67	2	1.19			0.0217	0.5207	0.0416	0.966803	-1.5638	0.888	-1.761	0.0782348	-0.3947	0.4433	-0.8904	0.373226	0.0146618	1.1066	0.428028
p3-11054353	3	11054353	11.0544			10	6.71	133	89.26	6	4.03					12	7.14	154	91.67	2	1.19			0.0217	0.5207	0.0416	0.966803	-1.5638	0.888	-1.761	0.0782348	-0.3947	0.4433	-0.8904	0.373226	0.0146618	1.1066	0.428028
p3-11054407	3	11054407	11.0544			10	6.71	134	89.93	5	3.36					12	7.14	154	91.67	2	1.19			0.0255	0.521	0.0488	0.961042	-1.5228	0.8996	-1.6928	0.0904938	-0.365	0.4483	-0.814	0.415622	0.0172575	1.04338	0.381302
p3-11054408	3	11054408	11.0544			10	6.71	134	89.93	5	3.36					12	7.14	154	91.67	2	1.19			0.0255	0.521	0.0488	0.961042	-1.5228	0.8996	-1.6928	0.0904938	-0.365	0.4483	-0.814	0.415622	0.0172575	1.04338	0.381302
p3-11054735	3	11054735	11.0547			10	6.71	135	90.6	4	2.68					12	7.14	154	91.67	2	1.19			0.0396	0.5199	0.0761	0.939324	-1.1558	0.9536	-1.2121	0.225463	-0.2255	0.4582	-0.4922	0.6226	0.0271845	0.646926	0.205791
p3-11054736	3	11054736	11.0547			10	6.71	134	89.93	5	3.36					12	7.14	154	91.67	2	1.19			0.0255	0.521	0.0488	0.961042	-1.5228	0.8996	-1.6928	0.0904938	-0.365	0.4483	-0.814	0.415622	0.0172575	1.04338	0.381302
p3-11059545	3	11059545	11.0595			10	6.71	134	89.93	5	3.36					12	7.14	154	91.67	2	1.19			0.0255	0.521	0.0488	0.961042	-1.5228	0.8996	-1.6928	0.0904938	-0.365	0.4483	-0.814	0.415622	0.0172575	1.04338	0.381302
p3-11065684	3	11065684	11.0657					149	100									168	100
p3-11065685	3	11065685	11.0657			2	1.34	147	98.66	0	0					18	10.71	148	88.1	2	1.19			2.0248	0.8173	2.4774	0.0132351	13.6951	624.194	0.0219	0.982495	2.0904	0.8089	2.5841	0.00976214	1.87827	0.00766946	2.01046
p3-44916993	3	44916993	44.917			3	2.01	146	97.99	0	0					18	10.71	148	88.1	2	1.19			1.6994	0.704	2.4139	0.0157823	13.6868	624.194	0.0219	0.982506	1.7643	0.6951	2.5382	0.0111414	1.80183	0.00766479	1.95306
p3-44932520	3	44932520	44.9325			3	2.01	146	97.99	0	0					18	10.71	148	88.1	2	1.19			1.6994	0.704	2.4139	0.0157823	13.6868	624.194	0.0219	0.982506	1.7643	0.6951	2.5382	0.0111414	1.80183	0.00766479	1.95306
p3-44936125	3	44936125	44.9361			2	1.34	147	98.66	0	0					18	10.71	148	88.1	2	1.19			2.0248	0.8173	2.4774	0.0132351	13.6951	624.194	0.0219	0.982495	2.0904	0.8089	2.5841	0.00976214	1.87827	0.00766946	2.01046
p3-44936126	3	44936126	44.9361			2	1.34	147	98.66	0	0					18	10.71	148	88.1	2	1.19			2.0248	0.8173	2.4774	0.0132351	13.6951	624.194	0.0219	0.982495	2.0904	0.8089	2.5841	0.00976214	1.87827	0.00766946	2.01046
p3-44948793	3	44948793	44.9488			2	1.34	147	98.66	0	0					17	10.12	149	88.69	2	1.19			1.9856	0.8226	2.4138	0.0157888	13.688	624.194	0.0219	0.982505	2.0539	0.8134	2.5251	0.0115679	1.80165	0.00766542	1.93675
p3-44948794	3	44948794	44.9488			2	1.34	147	98.66	0	0					17	10.12	149	88.69	2	1.19			1.9856	0.8226	2.4138	0.0157888	13.688	624.194	0.0219	0.982505	2.0539	0.8134	2.5251	0.0115679	1.80165	0.00766542	1.93675
p3-44969211	3	44969211	44.9692			2	1.34	147	98.66	0	0					17	10.12	150	89.29	1	0.6			1.9814	0.8231	2.4072	0.0160752	13.6802	882.743	0.0155	0.987635	2.0162	0.8183	2.464	0.0137405	1.79384	0.00540338	1.862
p3-44969212	3	44969212	44.9692			2	1.34	147	98.66	0	0					18	10.71	149	88.69	1	0.6			2.0205	0.8178	2.4706	0.0134869	13.6873	882.743	0.0155	0.987629	2.0539	0.8134	2.5251	0.0115679	1.87009	0.0054062	1.93675
p3-44983318	3	44983318	44.9833			2	1.34	147	98.66	0	0					18	10.71	148	88.1	2	1.19			2.0248	0.8173	2.4774	0.0132351	13.6951	624.194	0.0219	0.982495	2.0904	0.8089	2.5841	0.00976214	1.87827	0.00766946	2.01046
p3-44985600	3	44985600	44.9856			2	1.34	147	98.66	0	0					18	10.71	148	88.1	2	1.19			2.0248	0.8173	2.4774	0.0132351	13.6951	624.194	0.0219	0.982495	2.0904	0.8089	2.5841	0.00976214	1.87827	0.00766946	2.01046
p3-44987733	3	44987733	44.9877			2	1.34	147	98.66	0	0					17	10.12	149	88.69	2	1.19			1.9856	0.8226	2.4138	0.0157888	13.688	624.194	0.0219	0.982505	2.0539	0.8134	2.5251	0.0115679	1.80165	0.00766542	1.93675
p3-44987734	3	44987734	44.9877			2	1.34	147	98.66	0	0					17	10.12	149	88.69	2	1.19			1.9856	0.8226	2.4138	0.0157888	13.688	624.194	0.0219	0.982505	2.0539	0.8134	2.5251	0.0115679	1.80165	0.00766542	1.93675
p3-45001804	3	45001804	45.0018					149	100									168	100
p3-45001805	3	45001805	45.0018			14	9.4	117	78.52	18	12.08	0	0			36	21.43	127	75.6	4	2.38	1	0.6	0.9368	0.402	2.3303	0.0197917	-1.4754	0.5176	-2.8504	0.00436593	0.0082	0.3115	0.0264	0.978931	1.70352	2.35992	0.00924784
p3-50207690	3	50207690	50.2077			14	9.4	117	78.52	18	12.08	0	0			36	21.43	127	75.6	4	2.38	1	0.6	0.9368	0.402	2.3303	0.0197917	-1.4754	0.5176	-2.8504	0.00436593	0.0082	0.3115	0.0264	0.978931	1.70352	2.35992	0.00924784
p3-50243268	3	50243268	50.2433					149	100									168	100
p3-50243269	3	50243269	50.2433			0	0	149	100							1	0.6	167	99.4					13.5852	882.743	0.0154	0.987721					13.5852	882.743	0.0154	0.987721	0.00536562		0.00536562
p3-99178250	3	99178250	99.1783			1	0.67	148	99.33							1	0.6	167	99.4					0.2168	1.684	0.1287	0.897559					0.2168	1.684	0.1287	0.897559	0.0469371		0.0469371
p3-99196397	3	99196397	99.1964			1	0.67	148	99.33							2	1.19	166	98.81					0.6741	1.4395	0.4683	0.639596					0.6741	1.4395	0.4683	0.639596	0.194094		0.194094
p3-99197178	3	99197178	99.1972			1	0.67	148	99.33							2	1.19	166	98.81					0.6741	1.4395	0.4683	0.639596					0.6741	1.4395	0.4683	0.639596	0.194094		0.194094
p3-99197885	3	99197885	99.1979			0	0	149	100							2	1.19	166	98.81					13.5922	624.194	0.0218	0.982627					13.5922	624.194	0.0218	0.982627	0.00761133		0.00761133
p3-99197886	3	99197886	99.1979			0	0	149	100							2	1.19	166	98.81					13.5922	624.194	0.0218	0.982627					13.5922	624.194	0.0218	0.982627	0.00761133		0.00761133
p3-99207835	3	99207835	99.2078			0	0	149	100							1	0.6	167	99.4					13.5852	882.743	0.0154	0.987721					13.5852	882.743	0.0154	0.987721	0.00536562		0.00536562
p3-99207836	3	99207836	99.2078			1	0.67	148	99.33							1	0.6	167	99.4					-0.9995	1.4233	-0.7023	0.482523					-0.9995	1.4233	-0.7023	0.482523	0.316482		0.316482
p3-99231202	3	99231202	99.2312			1	0.67	148	99.33							2	1.19	166	98.81					-0.2994	1.2353	-0.2424	0.808483					-0.2994	1.2353	-0.2424	0.808483	0.092329		0.092329
p3-99233007	3	99233007	99.233			1	0.67	148	99.33							2	1.19	166	98.81					-0.2994	1.2353	-0.2424	0.808483					-0.2994	1.2353	-0.2424	0.808483	0.092329		0.092329
p3-99235307	3	99235307	99.2353			0	0	149	100							2	1.19	166	98.81					13.5922	624.194	0.0218	0.982627					13.5922	624.194	0.0218	0.982627	0.00761133		0.00761133
p3-99235308	3	99235308	99.2353			1	0.67	148	99.33							2	1.19	166	98.81					0.6741	1.4395	0.4683	0.639596					0.6741	1.4395	0.4683	0.639596	0.194094		0.194094
p3-99235457	3	99235457	99.2355			1	0.67	147	98.66	1	0.67					2	1.19	166	98.81	0	0			0.6693	1.4376	0.4656	0.641514	-13.1514	882.743	-0.0149	0.988113	0.2183	1.1952	0.1827	0.855055	0.192794	0.00519326	0.0680062
p3-99235565	3	99235565	99.2356			4	2.68	144	96.64	1	0.67					5	2.98	163	97.02	0	0			0.0239	0.7889	0.0302	0.975876	-13.1577	882.743	-0.0149	0.988108	-0.0859	0.7519	-0.1143	0.908999	0.0106055	0.00519574	0.0414367
p3-99235943	3	99235943	99.2359			4	2.68	122	81.88	23	15.44					6	3.57	162	96.43	0	0			-0.0032	0.7622	-0.0042	0.996614	-17.5767	692.556	-0.0254	0.979752	-1.8761	0.5095	-3.6818	0.000231565	0.00147314	0.00888369	3.63533	POOR REPLICABILITY BASED ON TECHNICAL REPLICATES
p3-99236086	3	99236086	99.2361			4	2.68	122	81.88	23	15.44					6	3.57	162	96.43	0	0			-0.0032	0.7622	-0.0042	0.996614	-17.5767	692.556	-0.0254	0.979752	-1.8761	0.5095	-3.6818	0.000231565	0.00147314	0.00888369	3.63533	POOR REPLICABILITY BASED ON TECHNICAL REPLICATES
p3-99237312	3	99237312	99.2373			4	2.68	123	82.55	22	14.77					6	3.57	162	96.43	0	0			0.0004	0.7632	0.0006	0.999542	-17.6032	705.397	-0.025	0.980091	-1.8635	0.5112	-3.6456	0.000266819	0.000198869	0.00873369	3.57378	POOR REPLICABILITY BASED ON TECHNICAL REPLICATES
p3-99237313	3	99237313	99.2373			4	2.68	123	82.55	22	14.77					6	3.57	162	96.43	0	0			0.0004	0.7632	0.0006	0.999542	-17.6032	705.397	-0.025	0.980091	-1.8635	0.5112	-3.6456	0.000266819	0.000198869	0.00873369	3.57378	POOR REPLICABILITY BASED ON TECHNICAL REPLICATES
p3-99237547	3	99237547	99.2375			4	2.68	124	83.22	21	14.09					6	3.57	162	96.43	0	0			0.0041	0.7641	0.0053	0.995763	-17.6326	719.423	-0.0245	0.980446	-1.851	0.5129	-3.6092	0.000307102	0.00184383	0.00857618	3.51272	POOR REPLICABILITY BASED ON TECHNICAL REPLICATES
p3-99237548	3	99237548	99.2375			4	2.68	124	83.22	21	14.09					6	3.57	162	96.43	0	0			0.0041	0.7641	0.0053	0.995763	-17.6326	719.423	-0.0245	0.980446	-1.851	0.5129	-3.6092	0.000307102	0.00184383	0.00857618	3.51272	POOR REPLICABILITY BASED ON TECHNICAL REPLICATES
p3-99238124	3	99238124	99.2381			2	1.34	146	97.99	1	0.67					6	3.57	162	96.43	0	0			0.9478	0.9488	0.9989	0.31784	-15.5501	882.743	-0.0176	0.985945	0.323	0.8139	0.3968	0.691515	0.497792	0.00614711	0.160198
p3-99238125	3	99238125	99.2381			2	1.34	146	97.99	1	0.67					6	3.57	162	96.43	0	0			0.9478	0.9488	0.9989	0.31784	-15.5501	882.743	-0.0176	0.985945	0.323	0.8139	0.3968	0.691515	0.497792	0.00614711	0.160198
p3-99238809	3	99238809	99.2388			2	1.34	146	97.99	1	0.67					4	2.38	164	97.62	0	0			0.1318	0.9683	0.1361	0.891772	-15.5693	882.743	-0.0176	0.985928	-0.4104	0.8313	-0.4937	0.621547	0.049746	0.00615474	0.206526
p3-99238810	3	99238810	99.2388			2	1.34	146	97.99	1	0.67					4	2.38	164	97.62	0	0			0.1318	0.9683	0.1361	0.891772	-15.5693	882.743	-0.0176	0.985928	-0.4104	0.8313	-0.4937	0.621547	0.049746	0.00615474	0.206526
p3-99239159	3	99239159	99.2392			0	0	148	99.33	1	0.67					2	1.19	166	98.81	0	0			14.5735	1029.12	0.0142	0.988701	-16.5586	1455.4	-0.0114	0.990922	-0.2994	1.2353	-0.2424	0.808483	0.00493483	0.00396037	0.092329
p3-99239160	3	99239160	99.2392			0	0	148	99.33	1	0.67					2	1.19	166	98.81	0	0			14.5735	1029.12	0.0142	0.988701	-16.5586	1455.4	-0.0114	0.990922	-0.2994	1.2353	-0.2424	0.808483	0.00493483	0.00396037	0.092329
p3-99239526	3	99239526	99.2395			0	0	149	100							2	1.19	166	98.81					13.5922	624.194	0.0218	0.982627					13.5922	624.194	0.0218	0.982627	0.00761133		0.00761133
p3-99239527	3	99239527	99.2395			0	0	149	100							2	1.19	166	98.81					13.5922	624.194	0.0218	0.982627					13.5922	624.194	0.0218	0.982627	0.00761133		0.00761133
p3-99245616	3	99245616	99.2456					149	100									168	100
p3-99245617	3	99245617	99.2456			1	0.67	138	92.62	10	6.71					0	0	157	93.45	11	6.55			-13.1744	882.743	-0.0149	0.988093	-0.5605	0.4983	-1.1248	0.260663	-0.5897	0.4917	-1.1993	0.230414	0.00520239	0.583921	0.63749
p3-99891210	3	99891210	99.8912			1	0.67	132	88.59	10	6.71	6	4.03			0	0	154	91.67	11	6.55	3	1.79	-13.1995	882.743	-0.015	0.98807	-0.5226	0.3247	-1.6093	0.107553	-0.7078	0.429	-1.6501	0.0989301	0.00521235	0.968377	1.00467
p3-99892532	3	99892532	99.8925					132	88.59	8	5.37	9	6.04					154	91.67	11	6.55	3	1.79					-0.6099	0.3029	-2.0138	0.0440267	-0.7078	0.429	-1.6501	0.0989301		1.35628	1.00467
p3-99892533	3	99892533	99.8925					129	86.58	8	5.37	12	8.05					153	91.07	11	6.55	4	2.38					-0.6951	0.275	-2.5277	0.0114823	-0.8674	0.408	-2.1261	0.0334909		1.93997	1.47507
p3-99893280	3	99893280	99.8933	32	21.48	1	0.67	85	57.05	3	2.01	28	18.79	27	16.07	0	0	82	48.81	9	5.36	50	29.76	-0.0974	0.1766	-0.5512	0.581468	0.1372	0.1624	0.8448	0.398203	0.0881	0.2646	0.3327	0.739323	0.235474	0.399895	0.131166
p3-99893281	3	99893281	99.8933	32	21.48	1	0.67	85	57.05	1	0.67	30	20.13	27	16.07	0	0	82	48.81	4	2.38	55	32.74	-0.0948	0.1768	-0.536	0.591941	0.1393	0.1582	0.8809	0.37836	0.0881	0.2646	0.3327	0.739323	0.227722	0.422094	0.131166
p3-99893282	3	99893282	99.8933	32	21.48	1	0.67	85	57.05	1	0.67	30	20.13	27	16.07	0	0	80	47.62	4	2.38	57	33.93	-0.0764	0.1768	-0.4322	0.66557	0.1899	0.1576	1.2053	0.228102	0.1631	0.2641	0.6174	0.536948	0.176806	0.64187	0.270068
p3-99893508	3	99893508	99.8935	32	21.48	1	0.67	85	57.05	1	0.67	30	20.13	27	16.07	0	0	80	47.62	4	2.38	57	33.93	-0.0764	0.1768	-0.4322	0.66557	0.1899	0.1576	1.2053	0.228102	0.1631	0.2641	0.6174	0.536948	0.176806	0.64187	0.270068
p3-99893544	3	99893544	99.8935	32	21.48	1	0.67	85	57.05	1	0.67	30	20.13	27	16.07	0	0	80	47.62	3	1.79	58	34.52	-0.0743	0.1768	-0.4202	0.674331	0.1951	0.1571	1.2419	0.214259	0.1631	0.2641	0.6174	0.536948	0.171127	0.669061	0.270068
p3-99893545	3	99893545	99.8935	32	21.48	1	0.67	84	56.38	1	0.67	31	20.81	27	16.07	0	0	80	47.62	3	1.79	58	34.52	-0.0863	0.1771	-0.4872	0.626135	0.1581	0.1564	1.011	0.312026	0.1123	0.2644	0.4248	0.671015	0.203332	0.505809	0.173268
p3-99893658	3	99893658	99.8937	32	21.48	1	0.67	84	56.38	1	0.67	31	20.81	27	16.07	0	0	79	47.02	3	1.79	59	35.12	-0.0814	0.1772	-0.4593	0.646033	0.1703	0.1562	1.0904	0.275533	0.1314	0.2644	0.4969	0.619283	0.189745	0.559827	0.208111
p3-99893889	3	99893889	99.8939	32	21.48	1	0.67	84	56.38	1	0.67	31	20.81	27	16.07	1	0.6	78	46.43	3	1.79	59	35.12	-0.0721	0.1773	-0.4066	0.684288	0.1726	0.1563	1.1043	0.269471	0.1504	0.2644	0.5691	0.569309	0.164761	0.569488	0.244652
p3-99894349	3	99894349	99.8943	32	21.48	1	0.67	84	56.38	1	0.67	31	20.81	27	16.07	1	0.6	78	46.43	3	1.79	59	35.12	-0.0721	0.1773	-0.4066	0.684288	0.1726	0.1563	1.1043	0.269471	0.1504	0.2644	0.5691	0.569309	0.164761	0.569488	0.244652
p3-99897298	3	99897298	99.8973	32	21.48	1	0.67	84	56.38	1	0.67	31	20.81	27	16.07	0	0	79	47.02	3	1.79	59	35.12	-0.0814	0.1772	-0.4593	0.646033	0.1703	0.1562	1.0904	0.275533	0.1314	0.2644	0.4969	0.619283	0.189745	0.559827	0.208111
p3-99897299	3	99897299	99.8973	32	21.48	1	0.67	84	56.38	1	0.67	31	20.81	27	16.07	1	0.6	79	47.02	2	1.19	59	35.12	-0.0749	0.1772	-0.4225	0.67268	0.1658	0.1561	1.062	0.288233	0.1314	0.2644	0.4969	0.619283	0.172191	0.540256	0.208111
p3-99897470	3	99897470	99.8975	32	21.48	1	0.67	84	56.38	1	0.67	31	20.81	27	16.07	1	0.6	79	47.02	2	1.19	59	35.12	-0.0749	0.1772	-0.4225	0.67268	0.1658	0.1561	1.062	0.288233	0.1314	0.2644	0.4969	0.619283	0.172191	0.540256	0.208111
p3-99897487	3	99897487	99.8975	6	4.03	1	0.67	139	93.29	0	0	3	2.01	1	0.6	1	0.6	161	95.83	1	0.6	4	2.38	-0.9804	0.5437	-1.803	0.0713897	0.0159	0.4398	0.0362	0.971132	-0.7209	0.5716	-1.2612	0.207238	1.14636	0.0127216	0.683531
p3-99897488	3	99897488	99.8975	6	4.03	1	0.67	139	93.29	0	0	3	2.01	1	0.6	1	0.6	161	95.83	1	0.6	4	2.38	-0.9804	0.5437	-1.803	0.0713897	0.0159	0.4398	0.0362	0.971132	-0.7209	0.5716	-1.2612	0.207238	1.14636	0.0127216	0.683531
p3-99897529	3	99897529	99.8975	3	2.01	1	0.67	144	96.64	0	0	1	0.67	0	0	1	0.6	165	98.21	1	0.6	1	0.6	-1.7387	0.9761	-1.7813	0.0748588	0.2478	0.8021	0.3089	0.757384	-1.1263	0.797	-1.4132	0.157603	1.12576	0.120684	0.802434
p3-99897530	3	99897530	99.8975	3	2.01	1	0.67	144	96.64	0	0	1	0.67	0	0	1	0.6	165	98.21	1	0.6	1	0.6	-1.7387	0.9761	-1.7813	0.0748588	0.2478	0.8021	0.3089	0.757384	-1.1263	0.797	-1.4132	0.157603	1.12576	0.120684	0.802434
p3-99897535	3	99897535	99.8975	3	2.01	0	0	146	97.99	0	0			0	0	1	0.6	166	98.81	1	0.6			-1.4098	0.8917	-1.581	0.113888	13.5463	882.743	0.0153	0.987756	-1.0894	0.9793	-1.1125	0.265935	0.943522	0.00535013	0.575225
p3-99897536	3	99897536	99.8975	3	2.01	0	0	146	97.99	0	0			0	0	1	0.6	166	98.81	1	0.6			-1.4098	0.8917	-1.581	0.113888	13.5463	882.743	0.0153	0.987756	-1.0894	0.9793	-1.1125	0.265935	0.943522	0.00535013	0.575225
p3-99897576	3	99897576	99.8976	2	1.34	0	0	147	98.66	0	0			0	0	1	0.6	166	98.81	1	0.6			-1.3862	0.9001	-1.54	0.123561	13.5467	882.743	0.0153	0.987756	-1.0116	1.013	-0.9986	0.317992	0.90812	0.00535031	0.497583
p3-99897577	3	99897577	99.8976	2	1.34	0	0	147	98.66	0	0			0	0	1	0.6	166	98.81	1	0.6			-1.3862	0.9001	-1.54	0.123561	13.5467	882.743	0.0153	0.987756	-1.0116	1.013	-0.9986	0.317992	0.90812	0.00535031	0.497583
p3-99897639	3	99897639	99.8976			0	0	149	100	0	0					1	0.6	166	98.81	1	0.6			13.5922	882.743	0.0154	0.987715	13.5922	882.743	0.0154	0.987715	13.5922	624.194	0.0218	0.982627	0.00536839	0.00536839	0.00761133
p3-99897640	3	99897640	99.8976			0	0	149	100							2	1.19	166	98.81					13.5922	624.194	0.0218	0.982627					13.5922	624.194	0.0218	0.982627	0.00761133		0.00761133
p3-99902459	3	99902459	99.9025			0	0	149	100							2	1.19	166	98.81					13.5922	624.194	0.0218	0.982627					13.5922	624.194	0.0218	0.982627	0.00761133		0.00761133
p3-99902480	3	99902480	99.9025			0	0	149	100							2	1.19	166	98.81					13.5922	624.194	0.0218	0.982627					13.5922	624.194	0.0218	0.982627	0.00761133		0.00761133
p3-99902481	3	99902481	99.9025			0	0	149	100							2	1.19	166	98.81					13.5922	624.194	0.0218	0.982627					13.5922	624.194	0.0218	0.982627	0.00761133		0.00761133
p3-99904297	3	99904297	99.9043			0	0	149	100							1	0.6	167	99.4					13.5852	882.743	0.0154	0.987721					13.5852	882.743	0.0154	0.987721	0.00536562		0.00536562
p3-99904298	3	99904298	99.9043			0	0	149	100							1	0.6	167	99.4					13.5852	882.743	0.0154	0.987721					13.5852	882.743	0.0154	0.987721	0.00536562		0.00536562
p3-99907229	3	99907229	99.9072					149	100									168	100
p3-99907230	3	99907230	99.9072			0	0	149	100	0	0					45	26.79	121	72.02	2	1.19			18.4791	907.452	0.0204	0.983753	17.9203	4612.2	0.0039	0.9969	18.4624	890.139	0.0207	0.983452	0.00711382	0.00134845	0.00724674
p3-130609789	3	130609789	130.61			0	0	149	100	0	0					45	26.79	121	72.02	2	1.19			18.4791	907.452	0.0204	0.983753	17.9203	4612.2	0.0039	0.9969	18.4624	890.139	0.0207	0.983452	0.00711382	0.00134845	0.00724674
p3-130651449	3	130651449	130.651					149	100									168	100
p3-130651450	3	130651450	130.651					149	100	0	0							167	99.4	1	0.6							13.5852	882.743	0.0154	0.987721	13.5852	882.743	0.0154	0.987721		0.00536562	0.00536562
p3-174775714	3	174775714	174.776			0	0	149	100	0	0					1	0.6	166	98.81	1	0.6			13.5922	882.743	0.0154	0.987715	13.5922	882.743	0.0154	0.987715	13.5922	624.194	0.0218	0.982627	0.00536839	0.00536839	0.00761133
p3-174797004	3	174797004	174.797			0	0	149	100	0	0					2	1.19	165	98.21	1	0.6			14.5992	1029.12	0.0142	0.988682	14.5992	1455.4	0.01	0.991996	14.5992	840.274	0.0174	0.986138	0.00494359	0.00348987	0.00606232
p3-174803351	3	174803351	174.803			0	0	149	100	0	0					2	1.19	165	98.21	1	0.6			14.5992	1029.12	0.0142	0.988682	14.5992	1455.4	0.01	0.991996	14.5992	840.274	0.0174	0.986138	0.00494359	0.00348987	0.00606232
p3-174828759	3	174828759	174.829			0	0	149	100	0	0					1	0.6	166	98.81	1	0.6			13.5922	882.743	0.0154	0.987715	13.5922	882.743	0.0154	0.987715	13.5922	624.194	0.0218	0.982627	0.00536839	0.00536839	0.00761133
p3-174828760	3	174828760	174.829			0	0	149	100	0	0					1	0.6	166	98.81	1	0.6			13.5922	882.743	0.0154	0.987715	13.5922	882.743	0.0154	0.987715	13.5922	624.194	0.0218	0.982627	0.00536839	0.00536839	0.00761133
p3-174831054	3	174831054	174.831					149	100	0	0							167	99.4	1	0.6							13.5852	882.743	0.0154	0.987721	13.5852	882.743	0.0154	0.987721		0.00536562	0.00536562
p3-174831055	3	174831055	174.831			4	2.68	145	97.32	0	0					1	0.6	166	98.81	1	0.6			-1.3597	1.2452	-1.092	0.274849	13.5689	882.743	0.0154	0.987736	-0.7491	1	-0.7491	0.453824	0.560905	0.00535912	0.343112
p3-174839541	3	174839541	174.84			6	4.03	143	95.97	0	0					2	1.19	165	98.21	1	0.6			-1.2736	0.9134	-1.3944	0.163187	13.5546	882.743	0.0154	0.987749	-0.9055	0.808	-1.1206	0.262445	0.787314	0.00535346	0.580961
p3-174840050	3	174840050	174.84			6	4.03	143	95.97	0	0					2	1.19	165	98.21	1	0.6			-1.2736	0.9134	-1.3944	0.163187	13.5546	882.743	0.0154	0.987749	-0.9055	0.808	-1.1206	0.262445	0.787314	0.00535346	0.580961
p3-174848250	3	174848250	174.848			1	0.67	148	99.33	0	0					1	0.6	166	98.81	1	0.6			-0.9926	1.4233	-0.6973	0.485586	13.5735	882.743	0.0154	0.987732	-0.2994	1.2353	-0.2424	0.808483	0.313734	0.00536096	0.092329
p3-174848251	3	174848251	174.848			1	0.67	148	99.33	0	0					1	0.6	166	98.81	1	0.6			-0.9926	1.4233	-0.6973	0.485586	13.5735	882.743	0.0154	0.987732	-0.2994	1.2353	-0.2424	0.808483	0.313734	0.00536096	0.092329
p3-174850127	3	174850127	174.85					148	99.33	1	0.67							166	98.81	2	1.19							-0.2994	1.2353	-0.2424	0.808483	-0.2994	1.2353	-0.2424	0.808483		0.092329	0.092329
p3-174850128	3	174850128	174.85			0	0	148	99.33	1	0.67					1	0.6	165	98.21	2	1.19			13.5805	882.743	0.0154	0.987725	-0.2924	1.2353	-0.2367	0.812891	0.1131	1.1659	0.097	0.922734	0.00536375	0.0899677	0.0349233
p3-174906661	3	174906661	174.907			0	0	148	99.33	1	0.67					2	1.19	164	97.62	2	1.19			13.5876	624.194	0.0218	0.982633	-0.2853	1.2353	-0.231	0.817336	0.4078	1.1296	0.361	0.718069	0.00760873	0.0875996	0.143834
p3-174933532	3	174933532	174.934			0	0	148	99.33	1	0.67					2	1.19	164	97.62	2	1.19			13.5876	624.194	0.0218	0.982633	-0.2853	1.2353	-0.231	0.817336	0.4078	1.1296	0.361	0.718069	0.00760873	0.0875996	0.143834
p3-174962763	3	174962763	174.963					148	99.33	1	0.67							166	98.81	2	1.19							-0.2994	1.2353	-0.2424	0.808483	-0.2994	1.2353	-0.2424	0.808483		0.092329	0.092329
p3-174962764	3	174962764	174.963			0	0	148	99.33	1	0.67					1	0.6	165	98.21	2	1.19			13.5805	882.743	0.0154	0.987725	-0.2924	1.2353	-0.2367	0.812891	0.1131	1.1659	0.097	0.922734	0.00536375	0.0899677	0.0349233
p3-174991585	3	174991585	174.992			1	0.67	147	98.66	1	0.67					1	0.6	165	98.21	2	1.19			-1.0046	1.4235	-0.7057	0.480358	-0.3114	1.2354	-0.2521	0.800973	-0.5991	0.9271	-0.6462	0.518154	0.318435	0.0963823	0.285541
p3-174995192	3	174995192	174.995			1	0.67	147	98.66	1	0.67					1	0.6	165	98.21	2	1.19			-1.0046	1.4235	-0.7057	0.480358	-0.3114	1.2354	-0.2521	0.800973	-0.5991	0.9271	-0.6462	0.518154	0.318435	0.0963823	0.285541
p3-175000181	3	175000181	175			1	0.67	147	98.66	1	0.67					0	0	166	98.81	2	1.19			-15.5777	882.743	-0.0176	0.985921	-0.3185	1.2354	-0.2578	0.796582	-1.0116	1.013	-0.9986	0.317992	0.00615808	0.0987694	0.497583
p3-175000182	3	175000182	175			1	0.67	147	98.66	1	0.67					0	0	166	98.81	2	1.19			-15.5777	882.743	-0.0176	0.985921	-0.3185	1.2354	-0.2578	0.796582	-1.0116	1.013	-0.9986	0.317992	0.00615808	0.0987694	0.497583
p3-175001499	3	175001499	175.001					148	99.33	1	0.67							166	98.81	2	1.19							-0.2994	1.2353	-0.2424	0.808483	-0.2994	1.2353	-0.2424	0.808483		0.092329	0.092329
p3-175001500	3	175001500	175.001			3	2.01	145	97.32	1	0.67					0	0	166	98.81	2	1.19			-15.2986	706.82	-0.0216	0.982732	-0.3185	1.2354	-0.2578	0.796582	-1.1586	0.9529	-1.216	0.223995	0.007565	0.0987694	0.649762
p3-175057831	3	175057831	175.058			3	2.01	145	97.32	1	0.67					0	0	166	98.81	2	1.19			-15.2986	706.82	-0.0216	0.982732	-0.3185	1.2354	-0.2578	0.796582	-1.1586	0.9529	-1.216	0.223995	0.007565	0.0987694	0.649762
p3-175061629	3	175061629	175.062			1	0.67	147	98.66	1	0.67					0	0	166	98.81	2	1.19			-13.1583	882.743	-0.0149	0.988107	-0.2994	1.2353	-0.2424	0.808483	-0.4913	1.1155	-0.4405	0.659606	0.00519599	0.0923289	0.180716
p3-175061630	3	175061630	175.062			1	0.67	147	98.66	1	0.67					0	0	166	98.81	2	1.19			-13.1583	882.743	-0.0149	0.988107	-0.2994	1.2353	-0.2424	0.808483	-0.4913	1.1155	-0.4405	0.659606	0.00519599	0.0923289	0.180716
p3-175062480	3	175062480	175.062					148	99.33	1	0.67							166	98.81	2	1.19							-0.2994	1.2353	-0.2424	0.808483	-0.2994	1.2353	-0.2424	0.808483		0.092329	0.092329
p3-175062481	3	175062481	175.062					147	98.66	2	1.34							166	98.81	2	1.19							-0.4913	1.1155	-0.4405	0.659606	-0.4913	1.1155	-0.4405	0.659606		0.180716	0.180716
p3-175155585	3	175155585	175.156			2	1.34	145	97.32	2	1.34					1	0.6	165	98.21	2	1.19			-1.1534	1.3395	-0.8611	0.389207	-0.5043	1.1161	-0.4518	0.651386	-0.7714	0.853	-0.9043	0.365829	0.409819	0.186162	0.436721
p3-175155990	3	175155990	175.156			2	1.34	145	97.32	2	1.34					1	0.6	165	98.21	2	1.19			-1.1534	1.3395	-0.8611	0.389207	-0.5043	1.1161	-0.4518	0.651386	-0.7714	0.853	-0.9043	0.365829	0.409819	0.186162	0.436721
p3-175162017	3	175162017	175.162					147	98.66	2	1.34							166	98.81	2	1.19							-0.4913	1.1155	-0.4405	0.659606	-0.4913	1.1155	-0.4405	0.659606		0.180716	0.180716
p3-175162018	3	175162018	175.162					147	98.66	2	1.34							166	98.81	2	1.19							-0.4913	1.1155	-0.4405	0.659606	-0.4913	1.1155	-0.4405	0.659606		0.180716	0.180716
p3-175162673	3	175162673	175.163					148	99.33	1	0.67							166	98.81	2	1.19							-0.2994	1.2353	-0.2424	0.808483	-0.2994	1.2353	-0.2424	0.808483		0.092329	0.092329
p3-175162674	3	175162674	175.163			0	0	148	99.33	1	0.67					2	1.19	164	97.62	2	1.19			13.5876	624.194	0.0218	0.982633	-0.2853	1.2353	-0.231	0.817336	0.4078	1.1296	0.361	0.718069	0.00760873	0.0875996	0.143834
p3-175164573	3	175164573	175.165			0	0	148	99.33	1	0.67					2	1.19	164	97.62	2	1.19			13.5876	624.194	0.0218	0.982633	-0.2853	1.2353	-0.231	0.817336	0.4078	1.1296	0.361	0.718069	0.00760873	0.0875996	0.143834
p3-175185064	3	175185064	175.185			0	0	148	99.33	1	0.67					1	0.6	165	98.21	2	1.19			13.5805	882.743	0.0154	0.987725	-0.2924	1.2353	-0.2367	0.812891	0.1131	1.1659	0.097	0.922734	0.00536375	0.0899677	0.0349233
p3-175185065	3	175185065	175.185			0	0	148	99.33	1	0.67					2	1.19	164	97.62	2	1.19			13.5876	624.194	0.0218	0.982633	-0.2853	1.2353	-0.231	0.817336	0.4078	1.1296	0.361	0.718069	0.00760873	0.0875996	0.143834
p3-175251558	3	175251558	175.252			0	0	148	99.33	1	0.67					2	1.19	164	97.62	2	1.19			13.5876	624.194	0.0218	0.982633	-0.2853	1.2353	-0.231	0.817336	0.4078	1.1296	0.361	0.718069	0.00760873	0.0875996	0.143834
p3-175259025	3	175259025	175.259			0	0	148	99.33	1	0.67					1	0.6	165	98.21	2	1.19			13.5805	882.743	0.0154	0.987725	-0.2924	1.2353	-0.2367	0.812891	0.1131	1.1659	0.097	0.922734	0.00536375	0.0899677	0.0349233
p3-175259026	3	175259026	175.259			0	0	148	99.33	1	0.67					1	0.6	165	98.21	2	1.19			13.5805	882.743	0.0154	0.987725	-0.2924	1.2353	-0.2367	0.812891	0.1131	1.1659	0.097	0.922734	0.00536375	0.0899677	0.0349233
p3-175261917	3	175261917	175.262					148	99.33	1	0.67							166	98.81	2	1.19							-0.2994	1.2353	-0.2424	0.808483	-0.2994	1.2353	-0.2424	0.808483		0.092329	0.092329
p3-175261918	3	175261918	175.262			0	0	148	99.33	1	0.67					1	0.6	165	98.21	2	1.19			13.5805	882.743	0.0154	0.987725	-0.2924	1.2353	-0.2367	0.812891	0.1131	1.1659	0.097	0.922734	0.00536375	0.0899677	0.0349233
p3-175298452	3	175298452	175.298			0	0	148	99.33	1	0.67					1	0.6	165	98.21	2	1.19			13.5805	882.743	0.0154	0.987725	-0.2924	1.2353	-0.2367	0.812891	0.1131	1.1659	0.097	0.922734	0.00536375	0.0899677	0.0349233
p3-175314933	3	175314933	175.315					148	99.33	1	0.67							166	98.81	2	1.19							-0.2994	1.2353	-0.2424	0.808483	-0.2994	1.2353	-0.2424	0.808483		0.092329	0.092329
p3-175314934	3	175314934	175.315			0	0	148	99.33	1	0.67					1	0.6	165	98.21	2	1.19			13.5805	882.743	0.0154	0.987725	-0.2924	1.2353	-0.2367	0.812891	0.1131	1.1659	0.097	0.922734	0.00536375	0.0899677	0.0349233
p3-175350056	3	175350056	175.35			0	0	148	99.33	1	0.67					2	1.19	164	97.62	2	1.19			13.5876	624.194	0.0218	0.982633	-0.2853	1.2353	-0.231	0.817336	0.4078	1.1296	0.361	0.718069	0.00760873	0.0875996	0.143834
p3-175352772	3	175352772	175.353			0	0	148	99.33	1	0.67					2	1.19	164	97.62	2	1.19			13.5876	624.194	0.0218	0.982633	-0.2853	1.2353	-0.231	0.817336	0.4078	1.1296	0.361	0.718069	0.00760873	0.0875996	0.143834
p3-175367294	3	175367294	175.367			0	0	148	99.33	1	0.67					1	0.6	165	98.21	2	1.19			13.5805	882.743	0.0154	0.987725	-0.2924	1.2353	-0.2367	0.812891	0.1131	1.1659	0.097	0.922734	0.00536375	0.0899677	0.0349233
p3-175367295	3	175367295	175.367			0	0	148	99.33	1	0.67					1	0.6	165	98.21	2	1.19			13.5805	882.743	0.0154	0.987725	-0.2924	1.2353	-0.2367	0.812891	0.1131	1.1659	0.097	0.922734	0.00536375	0.0899677	0.0349233
p3-175390910	3	175390910	175.391					148	99.33	1	0.67							166	98.81	2	1.19							-0.2994	1.2353	-0.2424	0.808483	-0.2994	1.2353	-0.2424	0.808483		0.092329	0.092329
p3-175390911	3	175390911	175.391			0	0	148	99.33	1	0.67					1	0.6	165	98.21	2	1.19			13.5805	882.743	0.0154	0.987725	-0.2924	1.2353	-0.2367	0.812891	0.1131	1.1659	0.097	0.922734	0.00536375	0.0899677	0.0349233
p3-175467599	3	175467599	175.468			0	0	148	99.33	1	0.67					2	1.19	164	97.62	2	1.19			13.5876	624.194	0.0218	0.982633	-0.2853	1.2353	-0.231	0.817336	0.4078	1.1296	0.361	0.718069	0.00760873	0.0875996	0.143834
p3-175470277	3	175470277	175.47	0	0	0	0	148	99.33	1	0.67			1	0.6	1	0.6	164	97.62	2	1.19			13.2182	733.881	0.018	0.98563	-0.2853	1.2353	-0.231	0.817336	0.4078	1.1296	0.361	0.718069	0.00628619	0.0875996	0.143834
p3-175477147	3	175477147	175.477	0	0	0	0	148	99.33	1	0.67			1	0.6	1	0.6	164	97.62	2	1.19			13.2182	733.881	0.018	0.98563	-0.2853	1.2353	-0.231	0.817336	0.4078	1.1296	0.361	0.718069	0.00628619	0.0875996	0.143834
p3-175477148	3	175477148	175.477	0	0	0	0	148	99.33	1	0.67			1	0.6	1	0.6	164	97.62	2	1.19			13.2182	733.881	0.018	0.98563	-0.2853	1.2353	-0.231	0.817336	0.4078	1.1296	0.361	0.718069	0.00628619	0.0875996	0.143834
p3-175493676	3	175493676	175.494					149	100									168	100
p3-175493677	3	175493677	175.494	1	0.67	2	1.34	146	97.99					0	0	0	0	168	100					-15.7996	947.006	-0.0167	0.986689					-15.295	707.102	-0.0216	0.982743	0.00581975		0.00756018
p3-194259289	3	194259289	194.259	2	1.34	3	2.01	144	96.64					0	0	2	1.19	166	98.81					-0.4772	0.839	-0.5688	0.569471					-0.3951	0.9797	-0.4033	0.686741	0.244529		0.163207
p3-194259475	3	194259475	194.259	2	1.34	18	12.08	129	86.58					6	3.57	21	12.5	141	83.93					0.4815	0.3097	1.555	0.119948					0.4066	0.3793	1.0719	0.28378	0.921007		0.547018
p3-194259725	3	194259725	194.26	4	2.68	21	14.09	124	83.22					6	3.57	26	15.48	136	80.95					0.3192	0.2808	1.1367	0.255649					0.3283	0.3491	0.9404	0.346995	0.592356		0.459676
p3-194259989	3	194259989	194.26	4	2.68	22	14.77	123	82.55					6	3.57	26	15.48	136	80.95					0.302	0.2797	1.08	0.280146					0.3011	0.3465	0.869	0.384846	0.552615		0.414713
p3-194260127	3	194260127	194.26	4	2.68	22	14.77	123	82.55					6	3.57	27	16.07	135	80.36					0.3203	0.2787	1.149	0.250549					0.3288	0.3446	0.9541	0.340025	0.601108		0.46849
p3-194260380	3	194260380	194.26	4	2.68	22	14.77	123	82.55					6	3.57	27	16.07	135	80.36					0.3203	0.2787	1.149	0.250549					0.3288	0.3446	0.9541	0.340025	0.601108		0.46849
p3-194265147	3	194265147	194.265	4	2.68	19	12.75	126	84.56					6	3.57	27	16.07	135	80.36					0.4616	0.2857	1.6157	0.106169					0.5509	0.3576	1.5406	0.123425	0.974		0.908596
p3-194265148	3	194265148	194.265	4	2.68	19	12.75	126	84.56					6	3.57	27	16.07	135	80.36					0.4616	0.2857	1.6157	0.106169					0.5509	0.3576	1.5406	0.123425	0.974		0.908596
p3-194265352	3	194265352	194.265	4	2.68	18	12.08	127	85.23					6	3.57	27	16.07	135	80.36					0.4805	0.287	1.674	0.0941294					0.5831	0.3608	1.6163	0.106025	1.02627		0.974592
p3-194265353	3	194265353	194.265			2	1.34	147	98.66							1	0.6	167	99.4					-1.1455	1.3391	-0.8554	0.392326					-1.1455	1.3391	-0.8554	0.392326	0.406353		0.406353
p3-194265354	3	194265354	194.265			2	1.34	147	98.66							1	0.6	167	99.4					-1.1455	1.3391	-0.8554	0.392326					-1.1455	1.3391	-0.8554	0.392326	0.406353		0.406353
p3-194265487	3	194265487	194.265					149	100									168	100
p3-194265488	3	194265488	194.265			0	0	149	100							1	0.6	167	99.4					13.5852	882.743	0.0154	0.987721					13.5852	882.743	0.0154	0.987721	0.00536562		0.00536562
p3-194267999	3	194267999	194.268			0	0	149	100							1	0.6	167	99.4					13.5852	882.743	0.0154	0.987721					13.5852	882.743	0.0154	0.987721	0.00536562		0.00536562
p3-194274013	3	194274013	194.274					149	100									168	100

## Sheet: CHR4
cnv	chr	pos	pos_MB	0 copy (cont)	% 0 copy (cont)	1 copy (cont)	% 1 copy (cont)	Normal (cont)	% Normal (cont)	3 copy (cont)	% 3 copy (cont	4 copy (cont)	% 4 copy (cont)	0 copy (case)	% 0 copy (case)	1 copy (case)	% 1 copy (case)	Normal (case)	% Normal (case)	3 copy (case)	% 3 copy (case	4 copy (case)	% 4 copy (case)	Parameter Estimate Deletion	Std Err Deletion	Zvalue Deletion	Pvalue Deletion	Parameter Estimate Duplication	Std Err Duplication	Zvalue Duplication	Pvalue Duplication	Parameter Estimate Both/Either	Std Err Both/Either	Zvalue Both/Either	Pvalue Both/Either	Neg Log10 Deletion	Neg Log10 Duplication	Neg Log10 Both/Either
p4-6096404	4	6096404	6.0964			9	6.04	132	88.59	8	5.37					5	2.98	162	96.43	1	0.6			-0.7001	0.6624	-1.057	0.290502	-2.776	1.0976	-2.5291	0.0114369	-1.4381	0.5399	-2.6639	0.00772368	0.536851	1.94169	2.11218
p4-6097452	4	6097452	6.09745			9	6.04	132	88.59	8	5.37					5	2.98	162	96.43	1	0.6			-0.7001	0.6624	-1.057	0.290502	-2.776	1.0976	-2.5291	0.0114369	-1.4381	0.5399	-2.6639	0.00772368	0.536851	1.94169	2.11218
p4-6099627	4	6099627	6.09963			9	6.04	134	89.93	6	4.03					5	2.98	162	96.43	1	0.6			-0.6816	0.6615	-1.0303	0.302846	-2.5241	1.119	-2.2557	0.0240883	-1.2818	0.5517	-2.3232	0.0201676	0.518778	1.61819	1.69535
p4-6099628	4	6099628	6.09963			9	6.04	134	89.93	6	4.03					5	2.98	162	96.43	1	0.6			-0.6816	0.6615	-1.0303	0.302846	-2.5241	1.119	-2.2557	0.0240883	-1.2818	0.5517	-2.3232	0.0201676	0.518778	1.61819	1.69535
p4-6099880	4	6099880	6.09988			9	6.04	135	90.6	5	3.36					5	2.98	162	96.43	1	0.6			-0.6781	0.6621	-1.0242	0.305746	-2.4982	1.1246	-2.2214	0.0263266	-1.2599	0.5558	-2.2667	0.023406	0.514639	1.57961	1.63067
p4-6099881	4	6099881	6.09988			9	6.04	135	90.6	5	3.36					5	2.98	162	96.43	1	0.6			-0.6781	0.6621	-1.0242	0.305746	-2.4982	1.1246	-2.2214	0.0263266	-1.2599	0.5558	-2.2667	0.023406	0.514639	1.57961	1.63067
p4-6134566	4	6134566	6.13457			9	6.04	136	91.28	4	2.68					5	2.98	162	96.43	1	0.6			-0.6634	0.6607	-1.0041	0.31531	-2.2009	1.1563	-1.9035	0.0569749	-1.105	0.567	-1.9488	0.0513139	0.501263	1.24432	1.28977
p4-6134567	4	6134567	6.13457			10	6.71	135	90.6	4	2.68					5	2.98	162	96.43	1	0.6			-0.7134	0.6491	-1.099	0.271754	-2.2034	1.1562	-1.9057	0.0566953	-1.131	0.562	-2.0126	0.0441616	0.565825	1.24645	1.35496
p4-6134725	4	6134725	6.13473			9	6.04	136	91.28	4	2.68					5	2.98	162	96.43	1	0.6			-0.4423	0.6704	-0.6598	0.509353	-2.189	1.1561	-1.8935	0.0582903	-0.9642	0.574	-1.6799	0.0929861	0.292981	1.2344	1.03158
p4-6134726	4	6134726	6.13473			10	6.71	135	90.6	4	2.68					5	2.98	162	96.43	1	0.6			-0.5036	0.6571	-0.7664	0.443451	-2.1914	1.156	-1.8957	0.0580057	-0.9944	0.5681	-1.7503	0.0800735	0.353155	1.23653	1.09651
p4-6134800	4	6134800	6.1348			10	6.71	136	91.28	3	2.01					5	2.98	162	96.43	1	0.6			-0.4918	0.6556	-0.7501	0.453222	-1.7906	1.2126	-1.4767	0.139769	-0.8145	0.5807	-1.4026	0.160744	0.343689	0.854588	0.793866
p4-6134801	4	6134801	6.1348			10	6.71	136	91.28	3	2.01					5	2.98	162	96.43	1	0.6			-0.4918	0.6556	-0.7501	0.453222	-1.7906	1.2126	-1.4767	0.139769	-0.8145	0.5807	-1.4026	0.160744	0.343689	0.854588	0.793866
p4-6134978	4	6134978	6.13498			9	6.04	137	91.95	3	2.01					5	2.98	162	96.43	1	0.6			-0.1973	0.6733	-0.293	0.769504	-1.7789	1.2126	-1.4669	0.142397	-0.6125	0.5949	-1.0297	0.303161	0.113789	0.846498	0.518327
p4-6134979	4	6134979	6.13498			10	6.71	137	91.95	2	1.34					5	2.98	162	96.43	1	0.6			-0.2658	0.6598	-0.4028	0.687108	-1.7189	1.2355	-1.3912	0.164159	-0.6125	0.5949	-1.0297	0.303161	0.162975	0.784734	0.518327
p4-6135065	4	6135065	6.13506			10	6.71	137	91.95	2	1.34					5	2.98	162	96.43	1	0.6			-0.2658	0.6598	-0.4028	0.687108	-1.7189	1.2355	-1.3912	0.164159	-0.6125	0.5949	-1.0297	0.303161	0.162975	0.784734	0.518327
p4-6135066	4	6135066	6.13507			11	7.38	136	91.28	2	1.34					5	2.98	162	96.43	1	0.6			-0.5441	0.6447	-0.8439	0.398745	-1.7302	1.2356	-1.4003	0.161428	-0.8145	0.5807	-1.4026	0.160744	0.399304	0.792022	0.793866
p4-6135390	4	6135390	6.13539			12	8.05	135	90.6	2	1.34					5	2.98	162	96.43	1	0.6			-0.5972	0.6347	-0.9409	0.346781	-1.7322	1.2356	-1.4019	0.16095	-0.8497	0.5741	-1.4801	0.138851	0.459945	0.79331	0.85745
p4-6135689	4	6135689	6.13569			12	8.05	134	89.93	3	2.01					5	2.98	162	96.43	1	0.6			-0.602	0.6342	-0.9492	0.342506	-1.7953	1.2124	-1.4808	0.138673	-0.8836	0.5681	-1.5554	0.119841	0.465332	0.858009	0.921394
p4-6137287	4	6137287	6.13729			12	8.05	134	89.93	3	2.01					5	2.98	162	96.43	1	0.6			-0.602	0.6342	-0.9492	0.342506	-1.7953	1.2124	-1.4808	0.138673	-0.8836	0.5681	-1.5554	0.119841	0.465332	0.858009	0.921394
p4-6137306	4	6137306	6.13731			9	6.04	137	91.95	3	2.01					5	2.98	162	96.43	1	0.6			-0.1973	0.6733	-0.293	0.769504	-1.7789	1.2126	-1.4669	0.142397	-0.6125	0.5949	-1.0297	0.303161	0.113789	0.846498	0.518327
p4-6137307	4	6137307	6.13731			10	6.71	136	91.28	3	2.01					5	2.98	162	96.43	1	0.6			-0.4918	0.6556	-0.7501	0.453222	-1.7906	1.2126	-1.4767	0.139769	-0.8145	0.5807	-1.4026	0.160744	0.343689	0.854588	0.793866
p4-6137349	4	6137349	6.13735			9	6.04	136	91.28	4	2.68					5	2.98	162	96.43	1	0.6			-0.4347	0.6682	-0.6505	0.515361	-1.8458	1.1937	-1.5463	0.122022	-0.8145	0.5807	-1.4026	0.160744	0.287889	0.913563	0.793866
p4-6137350	4	6137350	6.13735			10	6.71	135	90.6	4	2.68					5	2.98	162	96.43	1	0.6			-0.7031	0.6473	-1.0862	0.277375	-1.8598	1.1938	-1.5578	0.119271	-0.9944	0.5681	-1.7503	0.0800735	0.556933	0.923466	1.09651
p4-6137403	4	6137403	6.1374			10	6.71	135	90.6	4	2.68					5	2.98	162	96.43	1	0.6			-0.7031	0.6473	-1.0862	0.277375	-1.8598	1.1938	-1.5578	0.119271	-0.9944	0.5681	-1.7503	0.0800735	0.556933	0.923466	1.09651
p4-6137633	4	6137633	6.13763			9	6.04	136	91.28	4	2.68					5	2.98	162	96.43	1	0.6			-0.6526	0.6589	-0.9905	0.321922	-1.857	1.194	-1.5554	0.119857	-0.9642	0.574	-1.6799	0.0929861	0.49225	0.921336	1.03158
p4-6137634	4	6137634	6.13763	0	0	9	6.04	136	91.28	4	2.68			1	0.6	5	2.98	161	95.83	1	0.6			0.0257	0.5808	0.0442	0.964768	-1.829	1.194	-1.5318	0.125562	-0.6789	0.5564	-1.2203	0.222355	0.0155772	0.901141	0.652952
p4-6157868	4	6157868	6.15787	0	0	10	6.71	135	90.6	4	2.68			1	0.6	5	2.98	161	95.83	1	0.6			-0.215	0.5769	-0.3726	0.709427	-1.8399	1.1939	-1.5411	0.123289	-0.8537	0.544	-1.5693	0.11659	0.149092	0.909077	0.93334
p4-6158503	4	6158503	6.1585	0	0	10	6.71	135	90.6	4	2.68			1	0.6	5	2.98	161	95.83	1	0.6			-0.215	0.5769	-0.3726	0.709427	-1.8399	1.1939	-1.5411	0.123289	-0.8537	0.544	-1.5693	0.11659	0.149092	0.909077	0.93334
p4-6162618	4	6162618	6.16262			9	6.04	136	91.28	4	2.68					5	2.98	162	96.43	1	0.6			-0.6526	0.6589	-0.9905	0.321922	-1.857	1.194	-1.5554	0.119857	-0.9642	0.574	-1.6799	0.0929861	0.49225	0.921336	1.03158
p4-6162619	4	6162619	6.16262			9	6.04	135	90.6	5	3.36					5	2.98	160	95.24	3	1.79			-0.6465	0.6585	-0.9818	0.326198	-0.8693	0.8284	-1.0493	0.294021	-0.7323	0.5248	-1.3955	0.162874	0.486519	0.531621	0.788149
p4-6176701	4	6176701	6.1767			9	6.04	135	90.6	5	3.36					5	2.98	160	95.24	3	1.79			-0.6465	0.6585	-0.9818	0.326198	-0.8693	0.8284	-1.0493	0.294021	-0.7323	0.5248	-1.3955	0.162874	0.486519	0.531621	0.788149
p4-6181460	4	6181460	6.18146			9	6.04	136	91.28	4	2.68					5	2.98	161	95.83	2	1.19			-0.6477	0.6588	-0.9832	0.325504	-1.1856	0.9531	-1.244	0.213515	-0.8225	0.55	-1.4955	0.134777	0.487444	0.670571	0.870383
p4-6181461	4	6181461	6.18146			9	6.04	136	91.28	4	2.68					5	2.98	161	95.83	2	1.19			-0.6477	0.6588	-0.9832	0.325504	-1.1856	0.9531	-1.244	0.213515	-0.8225	0.55	-1.4955	0.134777	0.487444	0.670571	0.870383
p4-6181955	4	6181955	6.18196			9	6.04	136	91.28	4	2.68					5	2.98	162	96.43	1	0.6			-0.6526	0.6589	-0.9905	0.321922	-1.857	1.194	-1.5554	0.119857	-0.9642	0.574	-1.6799	0.0929861	0.49225	0.921336	1.03158
p4-6181956	4	6181956	6.18196			9	6.04	136	91.28	4	2.68					5	2.98	161	95.83	2	1.19			-0.6477	0.6588	-0.9832	0.325504	-1.1856	0.9531	-1.244	0.213515	-0.8225	0.55	-1.4955	0.134777	0.487444	0.670571	0.870383
p4-6194334	4	6194334	6.19433			9	6.04	130	87.25	9	6.04	1	0.67			5	2.98	158	94.05	5	2.98	0	0	-0.6667	0.6581	-1.013	0.311054	-0.8885	0.6265	-1.4181	0.156149	-0.7841	0.4679	-1.676	0.0937465	0.507164	0.806459	1.02804
p4-6200051	4	6200051	6.20005			9	6.04	126	84.56	13	8.72	1	0.67			5	2.98	155	92.26	8	4.76	0	0	-0.668	0.6577	-1.0157	0.309756	-0.6346	0.52	-1.2204	0.222331	-0.6438	0.4242	-1.5178	0.129054	0.50898	0.653	0.889227
p4-6200143	4	6200143	6.20014			9	6.04	125	83.89	13	8.72	2	1.34			5	2.98	155	92.26	8	4.76	0	0	-0.6894	0.6586	-1.0469	0.295148	-0.8378	0.4763	-1.7589	0.0786	-0.7518	0.4193	-1.7931	0.0729492	0.52996	1.10458	1.13698
p4-6200247	4	6200247	6.20025			9	6.04	125	83.89	12	8.05	3	2.01			5	2.98	155	92.26	8	4.76	0	0	-0.6903	0.6583	-1.0486	0.294377	-0.8367	0.4714	-1.775	0.0759046	-0.7518	0.4193	-1.7931	0.0729492	0.531096	1.11973	1.13698
p4-6200248	4	6200248	6.20025			9	6.04	116	77.85	19	12.75	5	3.36			5	2.98	154	91.67	9	5.36	0	0	-0.7436	0.6571	-1.1317	0.257751	-1.1107	0.4338	-2.5605	0.0104513	-1.0023	0.3896	-2.573	0.0100823	0.5888	1.98083	1.99644
p4-6200598	4	6200598	6.2006			9	6.04	116	77.85	19	12.75	5	3.36			5	2.98	154	91.67	9	5.36	0	0	-0.7436	0.6571	-1.1317	0.257751	-1.1107	0.4338	-2.5605	0.0104513	-1.0023	0.3896	-2.573	0.0100823	0.5888	1.98083	1.99644
p4-6200889	4	6200889	6.20089			9	6.04	116	77.85	19	12.75	5	3.36			5	2.98	154	91.67	9	5.36	0	0	-0.7436	0.6571	-1.1317	0.257751	-1.1107	0.4338	-2.5605	0.0104513	-1.0023	0.3896	-2.573	0.0100823	0.5888	1.98083	1.99644
p4-6200890	4	6200890	6.20089			9	6.04	116	77.85	19	12.75	5	3.36			5	2.98	154	91.67	8	4.76	1	0.6	-0.7318	0.6572	-1.1136	0.265445	-0.9485	0.4006	-2.368	0.0178858	-1.0023	0.3896	-2.573	0.0100823	0.576026	1.74749	1.99644
p4-6200891	4	6200891	6.20089			9	6.04	116	77.85	19	12.75	5	3.36			6	3.57	153	91.07	8	4.76	1	0.6	-0.5755	0.6258	-0.9196	0.357775	-0.9445	0.4006	-2.3576	0.0183945	-0.9379	0.3827	-2.4506	0.0142609	0.44639	1.73531	1.84585
p4-6200927	4	6200927	6.20093			9	6.04	116	77.85	20	13.42	4	2.68			6	3.57	153	91.07	8	4.76	1	0.6	-0.5747	0.6261	-0.918	0.358632	-0.9464	0.4032	-2.3474	0.018905	-0.9379	0.3827	-2.4506	0.0142609	0.445351	1.72342	1.84585
p4-6201771	4	6201771	6.20177			9	6.04	123	82.55	16	10.74	1	0.67			5	2.98	154	91.67	8	4.76	1	0.6	-0.6755	0.658	-1.0266	0.304588	-0.5935	0.4459	-1.3312	0.183132	-0.726	0.4064	-1.7864	0.0740339	0.516287	0.737235	1.13057
p4-6201772	4	6201772	6.20177			9	6.04	123	82.55	16	10.74	1	0.67			5	2.98	154	91.67	8	4.76	1	0.6	-0.6755	0.658	-1.0266	0.304588	-0.5935	0.4459	-1.3312	0.183132	-0.726	0.4064	-1.7864	0.0740339	0.516287	0.737235	1.13057
p4-6201905	4	6201905	6.20191			9	6.04	127	85.23	13	8.72	0	0			5	2.98	155	92.26	7	4.17	1	0.6	-0.6539	0.6582	-0.9935	0.32046	-0.4331	0.4873	-0.8888	0.374096	-0.6201	0.4273	-1.4512	0.146714	0.494227	0.427017	0.833529
p4-6201906	4	6201906	6.20191			9	6.04	127	85.23	13	8.72	0	0			5	2.98	155	92.26	7	4.17	1	0.6	-0.6539	0.6582	-0.9935	0.32046	-0.4331	0.4873	-0.8888	0.374096	-0.6201	0.4273	-1.4512	0.146714	0.494227	0.427017	0.833529
p4-6201944	4	6201944	6.20194			9	6.04	127	85.23	13	8.72	0	0			5	2.98	158	94.05	4	2.38	1	0.6	-0.6755	0.6583	-1.0261	0.30483	-0.8584	0.5348	-1.6051	0.108469	-0.9509	0.455	-2.0898	0.0366373	0.515943	0.964693	1.43608
p4-6201945	4	6201945	6.20195			9	6.04	127	85.23	13	8.72	0	0			5	2.98	158	94.05	4	2.38	1	0.6	-0.6755	0.6583	-1.0261	0.30483	-0.8584	0.5348	-1.6051	0.108469	-0.9509	0.455	-2.0898	0.0366373	0.515943	0.964693	1.43608
p4-6202055	4	6202055	6.20205			9	6.04	131	87.92	9	6.04	0	0			5	2.98	159	94.64	3	1.79	1	0.6	-0.665	0.6593	-1.0086	0.313178	-0.8667	0.5842	-1.4836	0.137908	-0.962	0.4815	-1.9978	0.0457418	0.504209	0.860409	1.33969
p4-6202056	4	6202056	6.20206			9	6.04	131	87.92	9	6.04	0	0			5	2.98	159	94.64	3	1.79	1	0.6	-0.665	0.6593	-1.0086	0.313178	-0.8667	0.5842	-1.4836	0.137908	-0.962	0.4815	-1.9978	0.0457418	0.504209	0.860409	1.33969
p4-6202178	4	6202178	6.20218			9	6.04	136	91.28	4	2.68	0	0			5	2.98	161	95.83	1	0.6	1	0.6	-0.6377	0.6584	-0.9686	0.332768	-0.5872	0.7287	-0.8058	0.420339	-0.8225	0.55	-1.4955	0.134777	0.477858	0.376401	0.870383
p4-6202179	4	6202179	6.20218			9	6.04	136	91.28	4	2.68					5	2.98	161	95.83	2	1.19			-0.6477	0.6588	-0.9832	0.325504	-1.1856	0.9531	-1.244	0.213515	-0.8225	0.55	-1.4955	0.134777	0.487444	0.670571	0.870383
p4-6202336	4	6202336	6.20234			9	6.04	136	91.28	4	2.68					5	2.98	161	95.83	2	1.19			-0.6477	0.6588	-0.9832	0.325504	-1.1856	0.9531	-1.244	0.213515	-0.8225	0.55	-1.4955	0.134777	0.487444	0.670571	0.870383
p4-6202337	4	6202337	6.20234			9	6.04	136	91.28	4	2.68					5	2.98	161	95.83	2	1.19			-0.6477	0.6588	-0.9832	0.325504	-1.1856	0.9531	-1.244	0.213515	-0.8225	0.55	-1.4955	0.134777	0.487444	0.670571	0.870383
p4-6203697	4	6203697	6.2037			9	6.04	136	91.28	4	2.68					5	2.98	162	96.43	1	0.6			-0.6526	0.6589	-0.9905	0.321922	-1.857	1.194	-1.5554	0.119857	-0.9642	0.574	-1.6799	0.0929861	0.49225	0.921336	1.03158
p4-6203698	4	6203698	6.2037			9	6.04	135	90.6	5	3.36					5	2.98	161	95.83	2	1.19			-0.6514	0.6584	-0.9892	0.322542	-1.2489	0.9317	-1.3405	0.180084	-0.8537	0.544	-1.5693	0.11659	0.491414	0.744525	0.93334
p4-6251019	4	6251019	6.25102			9	6.04	135	90.6	5	3.36					5	2.98	161	95.83	2	1.19			-0.6514	0.6584	-0.9892	0.322542	-1.2489	0.9317	-1.3405	0.180084	-0.8537	0.544	-1.5693	0.11659	0.491414	0.744525	0.93334
p4-6253660	4	6253660	6.25366			9	6.04	136	91.28	4	2.68					5	2.98	162	96.43	1	0.6			-0.6526	0.6589	-0.9905	0.321922	-1.857	1.194	-1.5554	0.119857	-0.9642	0.574	-1.6799	0.0929861	0.49225	0.921336	1.03158
p4-6253661	4	6253661	6.25366			9	6.04	136	91.28	4	2.68					5	2.98	162	96.43	1	0.6			-0.6526	0.6589	-0.9905	0.321922	-1.857	1.194	-1.5554	0.119857	-0.9642	0.574	-1.6799	0.0929861	0.49225	0.921336	1.03158
p4-6263162	4	6263162	6.26316					149	100									168	100
p4-6263163	4	6263163	6.26316			0	0	149	100							1	0.6	167	99.4					13.5852	882.743	0.0154	0.987721					13.5852	882.743	0.0154	0.987721	0.00536562		0.00536562
p4-15379683	4	15379683	15.3797			0	0	147	98.66	2	1.34					1	0.6	167	99.4	0	0			14.5475	1455.4	0.01	0.992025	-16.5846	1029.12	-0.0161	0.987142	-1.7117	1.2354	-1.3856	0.165877	0.00347745	0.0056202	0.780214
p4-15382572	4	15382572	15.3826			0	0	146	97.99	3	2.01					1	0.6	167	99.4	0	0			14.5475	1455.4	0.01	0.992025	-15.8855	710.004	-0.0224	0.98215	-1.7731	1.2126	-1.4622	0.143694	0.00347745	0.00782228	0.842561
p4-15383130	4	15383130	15.3831			0	0	137	91.95	12	8.05					1	0.6	163	97.02	4	2.38			13.4875	882.743	0.0153	0.98781	-1.607	0.6372	-2.5218	0.0116755	-1.3938	0.5952	-2.342	0.0191821	0.00532677	1.93273	1.7171
p4-15383207	4	15383207	15.3832			0	0	137	91.95	12	8.05					2	1.19	162	96.43	4	2.38			13.4946	624.194	0.0216	0.982752	-1.6006	0.6371	-2.5123	0.0119956	-1.2147	0.5648	-2.1506	0.0315049	0.00755619	1.92098	1.50162
p4-15383686	4	15383686	15.3837	1	0.67	8	5.37	128	85.91	12	8.05			1	0.6	20	11.9	143	85.12	4	2.38			0.5125	0.4169	1.2293	0.218962	-1.5587	0.6386	-2.4409	0.0146492	-0.2153	0.3676	-0.5857	0.558055	0.659631	1.83419	0.253323
p4-15388762	4	15388762	15.3888	1	0.67	8	5.37	128	85.91	12	8.05			1	0.6	21	12.5	142	84.52	4	2.38			0.544	0.4134	1.3158	0.188228	-1.5534	0.6386	-2.4326	0.0149907	-0.1754	0.3648	-0.4809	0.630609	0.725315	1.82418	0.20024
p4-15388911	4	15388911	15.3889	1	0.67	8	5.37	128	85.91	12	8.05			1	0.6	21	12.5	142	84.52	4	2.38			0.544	0.4134	1.3158	0.188228	-1.5534	0.6386	-2.4326	0.0149907	-0.1754	0.3648	-0.4809	0.630609	0.725315	1.82418	0.20024
p4-15389874	4	15389874	15.3899	1	0.67	8	5.37	129	86.58	11	7.38			1	0.6	21	12.5	142	84.52	4	2.38			0.5476	0.4136	1.324	0.185514	-1.5323	0.6427	-2.3839	0.0171296	-0.1519	0.3681	-0.4127	0.679816	0.731623	1.76625	0.167608
p4-15389875	4	15389875	15.3899	1	0.67	8	5.37	129	86.58	11	7.38			1	0.6	21	12.5	142	84.52	4	2.38			0.5476	0.4136	1.324	0.185514	-1.5323	0.6427	-2.3839	0.0171296	-0.1519	0.3681	-0.4127	0.679816	0.731623	1.76625	0.167608
p4-15389951	4	15389951	15.39	1	0.67	8	5.37	130	87.25	10	6.71			1	0.6	21	12.5	142	84.52	4	2.38			0.5597	0.4126	1.3565	0.174939	-1.3571	0.6571	-2.0653	0.0388983	-0.0537	0.3733	-0.1438	0.885629	0.757114	1.41007	0.052748
p4-15389952	4	15389952	15.39	1	0.67	8	5.37	130	87.25	10	6.71			1	0.6	21	12.5	142	84.52	4	2.38			0.5597	0.4126	1.3565	0.174939	-1.3571	0.6571	-2.0653	0.0388983	-0.0537	0.3733	-0.1438	0.885629	0.757114	1.41007	0.052748
p4-15390138	4	15390138	15.3901	0	0	6	4.03	133	89.26	10	6.71			1	0.6	16	9.52	148	88.1	3	1.79			0.6818	0.5062	1.3467	0.178077	-1.6451	0.7192	-2.2872	0.0221835	-0.2375	0.405	-0.5863	0.557694	0.749392	1.65397	0.253604
p4-15390139	4	15390139	15.3901	0	0	6	4.03	133	89.26	10	6.71			1	0.6	16	9.52	148	88.1	3	1.79			0.6818	0.5062	1.3467	0.178077	-1.6451	0.7192	-2.2872	0.0221835	-0.2375	0.405	-0.5863	0.557694	0.749392	1.65397	0.253604
p4-15390319	4	15390319	15.3903	0	0	6	4.03	133	89.26	10	6.71			1	0.6	15	8.93	149	88.69	3	1.79			0.6391	0.511	1.2506	0.211085	-1.6506	0.7193	-2.2949	0.0217415	-0.2889	0.4091	-0.7061	0.480119	0.675543	1.66271	0.318651
p4-15390320	4	15390320	15.3903	0	0	6	4.03	133	89.26	10	6.71			1	0.6	15	8.93	149	88.69	3	1.79			0.6391	0.511	1.2506	0.211085	-1.6506	0.7193	-2.2949	0.0217415	-0.2889	0.4091	-0.7061	0.480119	0.675543	1.66271	0.318651
p4-15390383	4	15390383	15.3904	0	0	5	3.36	134	89.93	10	6.71			1	0.6	14	8.33	150	89.29	3	1.79			0.68	0.5364	1.2676	0.204933	-1.6514	0.7191	-2.2965	0.0216477	-0.3163	0.4182	-0.7563	0.449468	0.688388	1.66459	0.347302
p4-15390384	4	15390384	15.3904	0	0	5	3.36	134	89.93	10	6.71			1	0.6	14	8.33	150	89.29	3	1.79			0.68	0.5364	1.2676	0.204933	-1.6514	0.7191	-2.2965	0.0216477	-0.3163	0.4182	-0.7563	0.449468	0.688388	1.66459	0.347302
p4-15390461	4	15390461	15.3905	0	0	4	2.68	135	90.6	10	6.71			1	0.6	14	8.33	150	89.29	3	1.79			0.942	0.5744	1.6399	0.101025	-1.6403	0.719	-2.2812	0.0225366	-0.1932	0.4269	-0.4526	0.650865	0.995569	1.64711	0.186509
p4-15390462	4	15390462	15.3905			1	0.67	144	96.64	4	2.68					3	1.79	164	97.62	1	0.6			0.9141	1.3387	0.6828	0.494741	-2.1628	1.156	-1.871	0.0613488	-0.8446	0.7393	-1.1425	0.253241	0.305622	1.21219	0.596466
p4-15390463	4	15390463	15.3905			1	0.67	144	96.64	4	2.68					3	1.79	164	97.62	1	0.6			0.9141	1.3387	0.6828	0.494741	-2.1628	1.156	-1.871	0.0613488	-0.8446	0.7393	-1.1425	0.253241	0.305622	1.21219	0.596466
p4-15393387	4	15393387	15.3934			1	0.67	146	97.99	2	1.34					3	1.79	164	97.62	1	0.6			0.9371	1.3331	0.7029	0.48209	-1.1345	1.3392	-0.8472	0.396894	-0.0259	0.8844	-0.0293	0.976627	0.316872	0.401325	0.0102711
p4-15393388	4	15393388	15.3934			1	0.67	146	97.99	2	1.34					3	1.79	164	97.62	1	0.6			0.9371	1.3331	0.7029	0.48209	-1.1345	1.3392	-0.8472	0.396894	-0.0259	0.8844	-0.0293	0.976627	0.316872	0.401325	0.0102711
p4-15394004	4	15394004	15.394			1	0.67	146	97.99	2	1.34					3	1.79	165	98.21	0	0			0.9324	1.3333	0.6994	0.484332	-15.5632	846.402	-0.0184	0.98533	-0.2759	0.9445	-0.2921	0.770211	0.314857	0.00641839	0.11339
p4-15394005	4	15394005	15.394			1	0.67	146	97.99	2	1.34					3	1.79	165	98.21	0	0			0.9324	1.3333	0.6994	0.484332	-15.5632	846.402	-0.0184	0.98533	-0.2759	0.9445	-0.2921	0.770211	0.314857	0.00641839	0.11339
p4-15395268	4	15395268	15.3953			1	0.67	147	98.66	1	0.67					3	1.79	165	98.21	0	0			0.9435	1.3303	0.7092	0.478191	-13.148	882.743	-0.0149	0.988116	0.4872	1.0871	0.4482	0.654033	0.320398	0.00519192	0.1844
p4-15395269	4	15395269	15.3953			1	0.67	147	98.66	1	0.67					3	1.79	165	98.21	0	0			0.9435	1.3303	0.7092	0.478191	-13.148	882.743	-0.0149	0.988116	0.4872	1.0871	0.4482	0.654033	0.320398	0.00519192	0.1844
p4-15395401	4	15395401	15.3954			0	0	148	99.33	1	0.67					1	0.6	167	99.4	0	0			13.5852	882.743	0.0154	0.987721	-13.1583	882.743	-0.0149	0.988107	0.2168	1.684	0.1287	0.897559	0.00536562	0.00519599	0.0469371
p4-15395402	4	15395402	15.3954			0	0	148	99.33	1	0.67					2	1.19	166	98.81	0	0			14.5922	1029.12	0.0142	0.988687	-14.1583	1455.4	-0.0097	0.992238	0.6741	1.4395	0.4683	0.639596	0.0049412	0.00338405	0.194094
p4-15421139	4	15421139	15.4211			0	0	148	99.33	1	0.67					2	1.19	166	98.81	0	0			14.5922	1029.12	0.0142	0.988687	-14.1583	1455.4	-0.0097	0.992238	0.6741	1.4395	0.4683	0.639596	0.0049412	0.00338405	0.194094
p4-15448564	4	15448564	15.4486			0	0	148	99.33	1	0.67					1	0.6	167	99.4	0	0			13.5852	882.743	0.0154	0.987721	-13.1583	882.743	-0.0149	0.988107	0.2168	1.684	0.1287	0.897559	0.00536562	0.00519599	0.0469371
p4-15448565	4	15448565	15.4486			0	0	148	99.33	1	0.67					1	0.6	167	99.4	0	0			13.5852	882.743	0.0154	0.987721	-13.1583	882.743	-0.0149	0.988107	0.2168	1.684	0.1287	0.897559	0.00536562	0.00519599	0.0469371
p4-15455355	4	15455355	15.4554			0	0	149	100							1	0.6	167	99.4					13.5852	882.743	0.0154	0.987721					13.5852	882.743	0.0154	0.987721	0.00536562		0.00536562
p4-15455356	4	15455356	15.4554			0	0	149	100							2	1.19	166	98.81					13.5922	624.194	0.0218	0.982627					13.5922	624.194	0.0218	0.982627	0.00761133		0.00761133
p4-15461532	4	15461532	15.4615			0	0	149	100							2	1.19	166	98.81					13.5922	624.194	0.0218	0.982627					13.5922	624.194	0.0218	0.982627	0.00761133		0.00761133
p4-15463177	4	15463177	15.4632			0	0	149	100							1	0.6	167	99.4					13.5852	882.743	0.0154	0.987721					13.5852	882.743	0.0154	0.987721	0.00536562		0.00536562
p4-15463178	4	15463178	15.4632			0	0	149	100							1	0.6	167	99.4					13.5852	882.743	0.0154	0.987721					13.5852	882.743	0.0154	0.987721	0.00536562		0.00536562
p4-15469208	4	15469208	15.4692					149	100									168	100
p4-15469209	4	15469209	15.4692			0	0	148	99.33	1	0.67					1	0.6	165	98.21	2	1.19			13.5805	882.743	0.0154	0.987725	-0.2924	1.2353	-0.2367	0.812891	0.1131	1.1659	0.097	0.922734	0.00536375	0.0899677	0.0349233
p4-45726885	4	45726885	45.7269			0	0	148	99.33	1	0.67					2	1.19	164	97.62	2	1.19			13.5876	624.194	0.0218	0.982633	-0.2853	1.2353	-0.231	0.817336	0.4078	1.1296	0.361	0.718069	0.00760873	0.0875996	0.143834
p4-45734141	4	45734141	45.7341			1	0.67	147	98.66	1	0.67					2	1.19	164	97.62	2	1.19			0.6714	1.4404	0.4661	0.641115	-0.2936	1.2353	-0.2377	0.812106	0.1479	0.9669	0.1529	0.878462	0.193064	0.0903871	0.0562771
p4-45750381	4	45750381	45.7504			1	0.67	147	98.66	1	0.67					2	1.19	164	97.62	2	1.19			0.6714	1.4404	0.4661	0.641115	-0.2936	1.2353	-0.2377	0.812106	0.1479	0.9669	0.1529	0.878462	0.193064	0.0903871	0.0562771
p4-45756175	4	45756175	45.7562			1	0.67	147	98.66	1	0.67					1	0.6	165	98.21	2	1.19			0.2144	1.6851	0.1272	0.898758	-0.2984	1.2353	-0.2415	0.809139	-0.1159	1.0216	-0.1135	0.909662	0.0463572	0.091977	0.0411199
p4-45756176	4	45756176	45.7562			1	0.67	147	98.66	1	0.67					1	0.6	165	98.21	2	1.19			0.2144	1.6851	0.1272	0.898758	-0.2984	1.2353	-0.2415	0.809139	-0.1159	1.0216	-0.1135	0.909662	0.0463572	0.091977	0.0411199
p4-45757530	4	45757530	45.7575			0	0	148	99.33	1	0.67					1	0.6	165	98.21	2	1.19			13.5805	882.743	0.0154	0.987725	-0.2924	1.2353	-0.2367	0.812891	0.1131	1.1659	0.097	0.922734	0.00536375	0.0899677	0.0349233
p4-45757531	4	45757531	45.7575			0	0	148	99.33	1	0.67					2	1.19	164	97.62	2	1.19			13.5876	624.194	0.0218	0.982633	-0.2853	1.2353	-0.231	0.817336	0.4078	1.1296	0.361	0.718069	0.00760873	0.0875996	0.143834
p4-45768209	4	45768209	45.7682	0	0	0	0	148	99.33	1	0.67			1	0.6	1	0.6	164	97.62	2	1.19			13.2182	733.881	0.018	0.98563	-0.2853	1.2353	-0.231	0.817336	0.4078	1.1296	0.361	0.718069	0.00628619	0.0875996	0.143834
p4-45799567	4	45799567	45.7996	0	0	0	0	148	99.33	1	0.67			1	0.6	1	0.6	164	97.62	2	1.19			13.2182	733.881	0.018	0.98563	-0.2853	1.2353	-0.231	0.817336	0.4078	1.1296	0.361	0.718069	0.00628619	0.0875996	0.143834
p4-45799568	4	45799568	45.7996	0	0	0	0	148	99.33	1	0.67			1	0.6	1	0.6	164	97.62	2	1.19			13.2182	733.881	0.018	0.98563	-0.2853	1.2353	-0.231	0.817336	0.4078	1.1296	0.361	0.718069	0.00628619	0.0875996	0.143834
p4-45807543	4	45807543	45.8075			0	0	148	99.33	1	0.67					2	1.19	164	97.62	2	1.19			13.5876	624.194	0.0218	0.982633	-0.2853	1.2353	-0.231	0.817336	0.4078	1.1296	0.361	0.718069	0.00760873	0.0875996	0.143834
p4-45807544	4	45807544	45.8075			0	0	147	98.66	2	1.34					2	1.19	164	97.62	2	1.19			13.5842	624.194	0.0218	0.982637	-0.4792	1.1147	-0.4299	0.667234	0.1479	0.9669	0.1529	0.878462	0.00760681	0.175722	0.0562771
p4-45819615	4	45819615	45.8196			0	0	146	97.99	3	2.01					2	1.19	164	97.62	2	1.19			13.5816	624.194	0.0218	0.982641	-0.6228	1.0454	-0.5958	0.55132	-0.0259	0.8844	-0.0293	0.976627	0.00760533	0.258596	0.0102711
p4-45820142	4	45820142	45.8201			0	0	140	93.96	9	6.04					2	1.19	164	97.62	2	1.19			13.5418	624.194	0.0217	0.982691	-1.6658	0.8589	-1.9395	0.0524417	-1.0276	0.6877	-1.4943	0.135104	0.00758284	1.28032	0.869331
p4-45820538	4	45820538	45.8205			0	0	137	91.95	12	8.05					3	1.79	164	97.62	1	0.6			14.5253	840.274	0.0173	0.986208	-2.6251	1.0924	-2.4031	0.0162587	-1.3113	0.654	-2.005	0.0449652	0.00603141	1.78891	1.34712
p4-45820742	4	45820742	45.8207			0	0	137	91.95	12	8.05					3	1.79	164	97.62	1	0.6			14.5253	840.274	0.0173	0.986208	-2.6251	1.0924	-2.4031	0.0162587	-1.3113	0.654	-2.005	0.0449652	0.00603141	1.78891	1.34712
p4-45820743	4	45820743	45.8207			0	0	136	91.28	13	8.72					3	1.79	164	97.62	1	0.6			14.5248	840.274	0.0173	0.986209	-2.6491	1.0889	-2.4328	0.0149834	-1.3401	0.6483	-2.0672	0.0387179	0.00603122	1.82439	1.41209
p4-45821002	4	45821002	45.821			0	0	136	91.28	13	8.72					3	1.79	164	97.62	1	0.6			14.5248	840.274	0.0173	0.986209	-2.6491	1.0889	-2.4328	0.0149834	-1.3401	0.6483	-2.0672	0.0387179	0.00603122	1.82439	1.41209
p4-45821866	4	45821866	45.8219			0	0	137	91.95	12	8.05					3	1.79	164	97.62	1	0.6			14.5253	840.274	0.0173	0.986208	-2.6251	1.0924	-2.4031	0.0162587	-1.3113	0.654	-2.005	0.0449652	0.00603141	1.78891	1.34712
p4-45821867	4	45821867	45.8219			0	0	137	91.95	12	8.05					3	1.79	164	97.62	1	0.6			14.5253	840.274	0.0173	0.986208	-2.6251	1.0924	-2.4031	0.0162587	-1.3113	0.654	-2.005	0.0449652	0.00603141	1.78891	1.34712
p4-45822124	4	45822124	45.8221			0	0	143	95.97	6	4.03					3	1.79	164	97.62	1	0.6			14.5282	840.274	0.0173	0.986205	-2.4758	1.1187	-2.2131	0.0268914	-1.1152	0.7016	-1.5895	0.111951	0.00603264	1.57039	0.950972
p4-45822125	4	45822125	45.8221			0	0	143	95.97	6	4.03					3	1.79	164	97.62	1	0.6			14.5282	840.274	0.0173	0.986205	-2.4758	1.1187	-2.2131	0.0268914	-1.1152	0.7016	-1.5895	0.111951	0.00603264	1.57039	0.950972
p4-45822190	4	45822190	45.8222			0	0	147	98.66	2	1.34					2	1.19	164	97.62	2	1.19			13.5842	624.194	0.0218	0.982637	-0.4792	1.1147	-0.4299	0.667234	0.1479	0.9669	0.1529	0.878462	0.00760681	0.175722	0.0562771
p4-45822191	4	45822191	45.8222			0	0	147	98.66	2	1.34					2	1.19	164	97.62	2	1.19			13.5842	624.194	0.0218	0.982637	-0.4792	1.1147	-0.4299	0.667234	0.1479	0.9669	0.1529	0.878462	0.00760681	0.175722	0.0562771
p4-45822293	4	45822293	45.8223			0	0	148	99.33	1	0.67					2	1.19	164	97.62	2	1.19			13.5876	624.194	0.0218	0.982633	-0.2853	1.2353	-0.231	0.817336	0.4078	1.1296	0.361	0.718069	0.00760873	0.0875996	0.143834
p4-45822294	4	45822294	45.8223			0	0	148	99.33	1	0.67					2	1.19	164	97.62	2	1.19			13.5876	624.194	0.0218	0.982633	-0.2853	1.2353	-0.231	0.817336	0.4078	1.1296	0.361	0.718069	0.00760873	0.0875996	0.143834
p4-45830562	4	45830562	45.8306					149	100									168	100
p4-45830563	4	45830563	45.8306			1	0.67	147	98.66	1	0.67					2	1.19	164	97.62	2	1.19			0.6714	1.4404	0.4661	0.641115	-0.2936	1.2353	-0.2377	0.812106	0.1479	0.9669	0.1529	0.878462	0.193064	0.0903871	0.0562771
p4-45936442	4	45936442	45.9364			2	1.34	146	97.99	1	0.67					2	1.19	164	97.62	2	1.19			0.2159	1.196	0.1805	0.856739	-0.2973	1.2353	-0.2407	0.809804	-0.0259	0.8844	-0.0293	0.976627	0.0671516	0.0916203	0.0102711
p4-45938362	4	45938362	45.9384			2	1.34	145	97.32	2	1.34					2	1.19	164	97.62	2	1.19			0.2124	1.196	0.1776	0.859031	-0.489	1.1157	-0.4383	0.661161	-0.159	0.832	-0.1911	0.848472	0.0659911	0.179693	0.0713624
p4-45939154	4	45939154	45.9392			2	1.34	145	97.32	2	1.34					2	1.19	163	97.02	3	1.79			0.2167	1.1955	0.1812	0.856181	-0.1135	1.0218	-0.1111	0.911533	0.027	0.7898	0.0342	0.972713	0.0674346	0.0402276	0.0120155
p4-45939316	4	45939316	45.9393			2	1.34	145	97.32	2	1.34					2	1.19	163	97.02	3	1.79			0.2167	1.1955	0.1812	0.856181	-0.1135	1.0218	-0.1111	0.911533	0.027	0.7898	0.0342	0.972713	0.0674346	0.0402276	0.0120155
p4-45941048	4	45941048	45.941			1	0.67	146	97.99	2	1.34					2	1.19	163	97.02	3	1.79			0.6724	1.4398	0.467	0.640505	-0.1099	1.0217	-0.1076	0.914305	0.1664	0.8438	0.1972	0.843672	0.193478	0.0389091	0.0738265
p4-45941049	4	45941049	45.941			1	0.67	146	97.99	2	1.34					2	1.19	163	97.02	3	1.79			0.6724	1.4398	0.467	0.640505	-0.1099	1.0217	-0.1076	0.914305	0.1664	0.8438	0.1972	0.843672	0.193478	0.0389091	0.0738265
p4-45941287	4	45941287	45.9413			1	0.67	146	97.99	2	1.34					2	1.19	164	97.62	2	1.19			0.668	1.4404	0.4637	0.642831	-0.4855	1.1157	-0.4351	0.66347	-0.0259	0.8844	-0.0293	0.976627	0.191903	0.178178	0.0102711
p4-45941288	4	45941288	45.9413			1	0.67	146	97.99	2	1.34					2	1.19	164	97.62	2	1.19			0.668	1.4404	0.4637	0.642831	-0.4855	1.1157	-0.4351	0.66347	-0.0259	0.8844	-0.0293	0.976627	0.191903	0.178178	0.0102711
p4-45942532	4	45942532	45.9425			1	0.67	147	98.66	1	0.67					2	1.19	164	97.62	2	1.19			0.6714	1.4404	0.4661	0.641115	-0.2936	1.2353	-0.2377	0.812106	0.1479	0.9669	0.1529	0.878462	0.193064	0.0903871	0.0562771
p4-45942533	4	45942533	45.9425			1	0.67	147	98.66	1	0.67					2	1.19	164	97.62	2	1.19			0.6714	1.4404	0.4661	0.641115	-0.2936	1.2353	-0.2377	0.812106	0.1479	0.9669	0.1529	0.878462	0.193064	0.0903871	0.0562771
p4-45943077	4	45943077	45.9431			0	0	148	99.33	1	0.67					2	1.19	164	97.62	2	1.19			13.5876	624.194	0.0218	0.982633	-0.2853	1.2353	-0.231	0.817336	0.4078	1.1296	0.361	0.718069	0.00760873	0.0875996	0.143834
p4-45943078	4	45943078	45.9431			0	0	148	99.33	1	0.67					2	1.19	163	97.02	3	1.79			13.5947	624.194	0.0218	0.982624	0.1273	1.1659	0.1092	0.913082	0.6381	1.1073	0.5763	0.564426	0.00761275	0.0394904	0.248393
p4-45945478	4	45945478	45.9455			0	0	148	99.33	1	0.67					2	1.19	163	97.02	3	1.79			13.5947	624.194	0.0218	0.982624	0.1273	1.1659	0.1092	0.913082	0.6381	1.1073	0.5763	0.564426	0.00761275	0.0394904	0.248393
p4-45950027	4	45950027	45.95			0	0	148	99.33	1	0.67					2	1.19	164	97.62	2	1.19			13.5876	624.194	0.0218	0.982633	-0.2853	1.2353	-0.231	0.817336	0.4078	1.1296	0.361	0.718069	0.00760873	0.0875996	0.143834
p4-45950028	4	45950028	45.95			0	0	148	99.33	1	0.67					2	1.19	164	97.62	2	1.19			13.5876	624.194	0.0218	0.982633	-0.2853	1.2353	-0.231	0.817336	0.4078	1.1296	0.361	0.718069	0.00760873	0.0875996	0.143834
p4-45976583	4	45976583	45.9766					148	99.33	1	0.67							166	98.81	2	1.19							-0.2994	1.2353	-0.2424	0.808483	-0.2994	1.2353	-0.2424	0.808483		0.092329	0.092329
p4-45976584	4	45976584	45.9766					148	99.33	1	0.67							165	98.21	3	1.79							0.1131	1.1659	0.097	0.922734	0.1131	1.1659	0.097	0.922734		0.0349233	0.0349233
p4-46004718	4	46004718	46.0047					147	98.66	2	1.34							165	98.21	3	1.79							-0.1159	1.0216	-0.1135	0.909662	-0.1159	1.0216	-0.1135	0.909662		0.0411199	0.0411199
p4-46006939	4	46006939	46.0069					146	97.99	3	2.01							165	98.21	3	1.79							-0.6917	0.8847	-0.7819	0.434287	-0.6917	0.8847	-0.7819	0.434287		0.362224	0.362224
p4-46007267	4	46007267	46.0073			0	0	146	97.99	3	2.01					1	0.6	164	97.62	3	1.79			13.5657	882.743	0.0154	0.987739	-0.6852	0.8845	-0.7747	0.438545	-0.4104	0.8313	-0.4937	0.621547	0.00535785	0.357986	0.206526
p4-46010841	4	46010841	46.0108			0	0	147	98.66	2	1.34					1	0.6	164	97.62	3	1.79			13.5686	882.743	0.0154	0.987736	-0.5921	0.9272	-0.6386	0.523114	-0.3044	0.8811	-0.3454	0.72976	0.00535899	0.281404	0.13682
p4-46010842	4	46010842	46.0108			0	0	147	98.66	2	1.34					1	0.6	164	97.62	3	1.79			13.5686	882.743	0.0154	0.987736	-0.5921	0.9272	-0.6386	0.523114	-0.3044	0.8811	-0.3454	0.72976	0.00535899	0.281404	0.13682
p4-46010932	4	46010932	46.0109			0	0	148	99.33	1	0.67					1	0.6	164	97.62	3	1.79			13.5876	882.743	0.0154	0.987719	0.1201	1.1659	0.103	0.917924	0.4078	1.1296	0.361	0.718069	0.00536656	0.0371935	0.143834
p4-46010933	4	46010933	46.0109			0	0	148	99.33	1	0.67					1	0.6	164	97.62	3	1.79			13.5876	882.743	0.0154	0.987719	0.1201	1.1659	0.103	0.917924	0.4078	1.1296	0.361	0.718069	0.00536656	0.0371935	0.143834
p4-46011687	4	46011687	46.0117			0	0	148	99.33	1	0.67					1	0.6	165	98.21	2	1.19			13.5805	882.743	0.0154	0.987725	-0.2924	1.2353	-0.2367	0.812891	0.1131	1.1659	0.097	0.922734	0.00536375	0.0899677	0.0349233
p4-46011688	4	46011688	46.0117			0	0	148	99.33	1	0.67					2	1.19	164	97.62	2	1.19			13.5876	624.194	0.0218	0.982633	-0.2853	1.2353	-0.231	0.817336	0.4078	1.1296	0.361	0.718069	0.00760873	0.0875996	0.143834
p4-46013106	4	46013106	46.0131			0	0	148	99.33	1	0.67					3	1.79	163	97.02	2	1.19			15.7414	705.602	0.0223	0.982201	-0.2853	1.2353	-0.231	0.817336	1.3055	1.226	1.0649	0.286935	0.0077995	0.0875996	0.542217
p4-46015244	4	46015244	46.0152			0	0	148	99.33	1	0.67					3	1.79	163	97.02	2	1.19			15.7414	705.602	0.0223	0.982201	-0.2853	1.2353	-0.231	0.817336	1.3055	1.226	1.0649	0.286935	0.0077995	0.0875996	0.542217
p4-46024386	4	46024386	46.0244			0	0	148	99.33	1	0.67					2	1.19	164	97.62	2	1.19			13.5876	624.194	0.0218	0.982633	-0.2853	1.2353	-0.231	0.817336	0.4078	1.1296	0.361	0.718069	0.00760873	0.0875996	0.143834
p4-46024387	4	46024387	46.0244			0	0	148	99.33	1	0.67					3	1.79	163	97.02	2	1.19			14.5947	840.274	0.0174	0.986142	-0.2782	1.2353	-0.2252	0.821818	0.6381	1.1073	0.5763	0.564426	0.00606044	0.0852246	0.248393
p4-46051146	4	46051146	46.0511			3	2.01	145	97.32	1	0.67					4	2.38	162	96.43	2	1.19			0.4095	0.9159	0.4471	0.654788	-0.2918	1.2354	-0.2362	0.813243	0.1782	0.7588	0.2349	0.814301	0.183899	0.0897795	0.0892152
p4-46051245	4	46051245	46.0512			3	2.01	146	97.99	0	0					4	2.38	163	97.02	1	0.6			0.4157	0.9144	0.4546	0.649373	13.5928	882.743	0.0154	0.987714	0.5625	0.8714	0.6455	0.518608	0.187506	0.00536864	0.285161
p4-46051246	4	46051246	46.0512			3	2.01	146	97.99	0	0					5	2.98	162	96.43	1	0.6			0.5664	0.8707	0.6505	0.515371	13.5977	882.743	0.0154	0.98771	0.6869	0.8391	0.8186	0.413013	0.28788	0.00537056	0.384037
p4-46052869	4	46052869	46.0529			3	2.01	146	97.99	0	0					5	2.98	162	96.43	1	0.6			0.5664	0.8707	0.6505	0.515371	13.5977	882.743	0.0154	0.98771	0.6869	0.8391	0.8186	0.413013	0.28788	0.00537056	0.384037
p4-46054546	4	46054546	46.0545			3	2.01	146	97.99	0	0					4	2.38	163	97.02	1	0.6			0.4157	0.9144	0.4546	0.649373	13.5928	882.743	0.0154	0.987714	0.5625	0.8714	0.6455	0.518608	0.187506	0.00536864	0.285161
p4-46054547	4	46054547	46.0545			3	2.01	146	97.99	0	0					4	2.38	163	97.02	1	0.6			0.4157	0.9144	0.4546	0.649373	13.5928	882.743	0.0154	0.987714	0.5625	0.8714	0.6455	0.518608	0.187506	0.00536864	0.285161
p4-46055539	4	46055539	46.0555			3	2.01	146	97.99	0	0					3	1.79	164	97.62	1	0.6			0.2234	0.9786	0.2283	0.819419	13.5885	882.743	0.0154	0.987718	0.412	0.9153	0.4502	0.652592	0.0864937	0.0053669	0.185358
p4-46055540	4	46055540	46.0555			3	2.01	145	97.32	1	0.67					3	1.79	163	97.02	2	1.19			0.2174	0.9802	0.2218	0.824441	-0.2962	1.2353	-0.2398	0.810478	0.027	0.7898	0.0342	0.972713	0.0838406	0.0912589	0.0120155
p4-46055856	4	46055856	46.0559			0	0	148	99.33	1	0.67					1	0.6	165	98.21	2	1.19			13.5805	882.743	0.0154	0.987725	-0.2924	1.2353	-0.2367	0.812891	0.1131	1.1659	0.097	0.922734	0.00536375	0.0899677	0.0349233
p4-46055857	4	46055857	46.0559			0	0	148	99.33	1	0.67					2	1.19	164	97.62	2	1.19			13.5876	624.194	0.0218	0.982633	-0.2853	1.2353	-0.231	0.817336	0.4078	1.1296	0.361	0.718069	0.00760873	0.0875996	0.143834
p4-46060672	4	46060672	46.0607			0	0	148	99.33	1	0.67					2	1.19	164	97.62	2	1.19			13.5876	624.194	0.0218	0.982633	-0.2853	1.2353	-0.231	0.817336	0.4078	1.1296	0.361	0.718069	0.00760873	0.0875996	0.143834
p4-46071884	4	46071884	46.0719			0	0	148	99.33	1	0.67					1	0.6	165	98.21	2	1.19			13.5805	882.743	0.0154	0.987725	-0.2924	1.2353	-0.2367	0.812891	0.1131	1.1659	0.097	0.922734	0.00536375	0.0899677	0.0349233
p4-46071885	4	46071885	46.0719			0	0	148	99.33	1	0.67					1	0.6	165	98.21	2	1.19			13.5805	882.743	0.0154	0.987725	-0.2924	1.2353	-0.2367	0.812891	0.1131	1.1659	0.097	0.922734	0.00536375	0.0899677	0.0349233
p4-46072033	4	46072033	46.072					148	99.33	1	0.67							166	98.81	2	1.19							-0.2994	1.2353	-0.2424	0.808483	-0.2994	1.2353	-0.2424	0.808483		0.092329	0.092329
p4-46072034	4	46072034	46.072			11	7.38	137	91.95	1	0.67					0	0	166	98.81	2	1.19			-17.7574	985.009	-0.018	0.985617	-0.4195	1.2362	-0.3394	0.734325	-2.4396	0.8059	-3.0271	0.00246901	0.00629191	0.134112	2.60748
p4-46081046	4	46081046	46.081			13	8.72	135	90.6	1	0.67					0	0	166	98.81	2	1.19			-17.7674	906.163	-0.0196	0.984357	-0.4411	1.2364	-0.3567	0.721301	-2.5958	0.7965	-3.2592	0.00111741	0.00684752	0.141883	2.95179
p4-46081175	4	46081175	46.0812			14	9.4	134	89.93	1	0.67					0	0	166	98.81	2	1.19			-17.7042	872.781	-0.0203	0.983816	-0.4411	1.2364	-0.3567	0.721301	-2.6084	0.7946	-3.2826	0.00102845	0.00708605	0.141883	2.98782
p4-46081285	4	46081285	46.0813			14	9.4	134	89.93	1	0.67					0	0	166	98.81	2	1.19			-17.7042	872.781	-0.0203	0.983816	-0.4411	1.2364	-0.3567	0.721301	-2.6084	0.7946	-3.2826	0.00102845	0.00708605	0.141883	2.98782
p4-46082400	4	46082400	46.0824			13	8.72	135	90.6	1	0.67					0	0	166	98.81	2	1.19			-17.7674	906.163	-0.0196	0.984357	-0.4411	1.2364	-0.3567	0.721301	-2.5958	0.7965	-3.2592	0.00111741	0.00684752	0.141883	2.95179
p4-46082401	4	46082401	46.0824			13	8.72	135	90.6	1	0.67					0	0	166	98.81	2	1.19			-17.7674	906.163	-0.0196	0.984357	-0.4411	1.2364	-0.3567	0.721301	-2.5958	0.7965	-3.2592	0.00111741	0.00684752	0.141883	2.95179
p4-46082476	4	46082476	46.0825			11	7.38	137	91.95	1	0.67					0	0	166	98.81	2	1.19			-17.9372	998.102	-0.018	0.985662	-0.4411	1.2364	-0.3567	0.721301	-2.5706	0.8001	-3.2128	0.00131443	0.00627211	0.141883	2.88126
p4-46082477	4	46082477	46.0825			11	7.38	137	91.95	1	0.67					0	0	166	98.81	2	1.19			-17.9372	998.102	-0.018	0.985662	-0.4411	1.2364	-0.3567	0.721301	-2.5706	0.8001	-3.2128	0.00131443	0.00627211	0.141883	2.88126
p4-46082586	4	46082586	46.0826			9	6.04	139	93.29	1	0.67					0	0	166	98.81	2	1.19			-17.2091	701.519	-0.0245	0.980429	-0.4411	1.2364	-0.3567	0.721301	-2.5455	0.8043	-3.1649	0.00155117	0.00858388	0.141883	2.80934
p4-46082587	4	46082587	46.0826			9	6.04	139	93.29	1	0.67					0	0	166	98.81	2	1.19			-17.2091	701.519	-0.0245	0.980429	-0.4411	1.2364	-0.3567	0.721301	-2.5455	0.8043	-3.1649	0.00155117	0.00858388	0.141883	2.80934
p4-46082737	4	46082737	46.0827			4	2.68	144	96.64	1	0.67					0	0	166	98.81	2	1.19			-16.0761	632.245	-0.0254	0.979714	-0.3577	1.2357	-0.2894	0.772239	-1.775	0.8729	-2.0335	0.0420025	0.00890052	0.112248	1.37672
p4-46082738	4	46082738	46.0827			4	2.68	144	96.64	1	0.67					0	0	166	98.81	2	1.19			-16.0761	632.245	-0.0254	0.979714	-0.3577	1.2357	-0.2894	0.772239	-1.775	0.8729	-2.0335	0.0420025	0.00890052	0.112248	1.37672
p4-46082859	4	46082859	46.0829					148	99.33	1	0.67							166	98.81	2	1.19							-0.2994	1.2353	-0.2424	0.808483	-0.2994	1.2353	-0.2424	0.808483		0.092329	0.092329
p4-46082860	4	46082860	46.0829			0	0	147	98.66	2	1.34					4	2.38	162	96.43	2	1.19			14.5828	727.699	0.02	0.984012	-0.9832	1.0131	-0.9705	0.331802	0.1154	0.8325	0.1386	0.889771	0.00699972	0.479121	0.0507216
p4-46085283	4	46085283	46.0853			0	0	146	97.99	3	2.01					4	2.38	162	96.43	2	1.19			14.5808	727.699	0.02	0.984014	-1.063	0.9786	-1.0862	0.277411	-0.0143	0.7712	-0.0186	0.985162	0.00699873	0.556877	0.00649237
p4-46085349	4	46085349	46.0853			1	0.67	146	97.99	2	1.34					5	2.98	162	96.43	1	0.6			0.6243	1.1074	0.5637	0.572946	-1.1312	1.3384	-0.8452	0.398009	-0.0143	0.7712	-0.0186	0.985162	0.241887	0.400107	0.00649237
p4-46085416	4	46085416	46.0854			1	0.67	146	97.99	2	1.34					5	2.98	162	96.43	1	0.6			0.6243	1.1074	0.5637	0.572946	-1.1312	1.3384	-0.8452	0.398009	-0.0143	0.7712	-0.0186	0.985162	0.241887	0.400107	0.00649237
p4-46085417	4	46085417	46.0854			1	0.67	144	96.64	4	2.68					5	2.98	162	96.43	1	0.6			0.5862	1.1078	0.5292	0.596666	-2.1587	1.156	-1.8674	0.0618465	-0.6661	0.6496	-1.0253	0.305223	0.224269	1.20869	0.515383
p4-46085507	4	46085507	46.0855			1	0.67	141	94.63	7	4.7					5	2.98	161	95.83	2	1.19			0.5316	1.1084	0.4796	0.631515	-2.1942	0.8299	-2.644	0.00819435	-1.1007	0.5546	-1.9845	0.0472002	0.199616	2.08649	1.32606
p4-46085691	4	46085691	46.0857			2	1.34	140	93.96	7	4.7					5	2.98	161	95.83	2	1.19			-0.1831	0.8538	-0.2144	0.830217	-2.2154	0.8302	-2.6683	0.00762304	-1.2515	0.5403	-2.3163	0.0205423	0.0808083	2.11787	1.68735
p4-46085930	4	46085930	46.0859			11	7.38	126	84.56	12	8.05					18	10.71	148	88.1	2	1.19			-0.114	0.4573	-0.2493	0.803158	-2.4532	0.8079	-3.0364	0.00239438	-0.7702	0.3733	-2.0634	0.0390708	0.095199	2.62081	1.40815
p4-46085931	4	46085931	46.0859			14	9.4	111	74.5	24	16.11					22	13.1	140	83.33	6	3.57			-0.1744	0.4169	-0.4183	0.675749	-1.7742	0.5207	-3.4077	0.000655148	-0.8104	0.3239	-2.5017	0.0123582	0.170215	3.18366	1.90805	POOR REPLICABILITY BASED ON TECHNICAL REPLICATES
p4-46086154	4	46086154	46.0862			15	10.07	109	73.15	25	16.78					22	13.1	140	83.33	6	3.57			-0.2279	0.4125	-0.5525	0.580624	-1.8849	0.5172	-3.6447	0.000267731	-0.8892	0.3219	-2.7625	0.00573658	0.236105	3.5723	2.24135	POOR REPLICABILITY BASED ON TECHNICAL REPLICATES
p4-46086300	4	46086300	46.0863			15	10.07	109	73.15	25	16.78					24	14.29	136	80.95	8	4.76			-0.0393	0.4087	-0.0961	0.923423	-1.5744	0.4729	-3.3295	0.000869866	-0.6942	0.3135	-2.2141	0.0268188	0.0345992	3.06055	1.57156	POOR REPLICABILITY BASED ON TECHNICAL REPLICATES
p4-46086376	4	46086376	46.0864			17	11.41	107	71.81	25	16.78					24	14.29	136	80.95	8	4.76			-0.1063	0.3985	-0.2668	0.789622	-1.5851	0.4731	-3.3507	0.000806215	-0.7203	0.3113	-2.314	0.0206703	0.102581	3.09355	1.68465	POOR REPLICABILITY BASED ON TECHNICAL REPLICATES
p4-46086513	4	46086513	46.0865			18	12.08	106	71.14	25	16.78					24	14.29	136	80.95	8	4.76			-0.1377	0.394	-0.3496	0.726656	-1.5903	0.4731	-3.3611	0.000776327	-0.7333	0.3102	-2.3636	0.0180965	0.138671	3.10996	1.74241	POOR REPLICABILITY BASED ON TECHNICAL REPLICATES
p4-46086608	4	46086608	46.0866			18	12.08	106	71.14	25	16.78					24	14.29	136	80.95	8	4.76			-0.1377	0.394	-0.3496	0.726656	-1.5903	0.4731	-3.3611	0.000776327	-0.7333	0.3102	-2.3636	0.0180965	0.138671	3.10996	1.74241	POOR REPLICABILITY BASED ON TECHNICAL REPLICATES
p4-46087135	4	46087135	46.0871			18	12.08	106	71.14	25	16.78					22	13.1	138	82.14	8	4.76			-0.2203	0.4006	-0.5498	0.582482	-1.6016	0.473	-3.386	0.000709292	-0.8015	0.314	-2.5522	0.0107042	0.234717	3.14918	1.97045	POOR REPLICABILITY BASED ON TECHNICAL REPLICATES
p4-46087136	4	46087136	46.0871			18	12.08	106	71.14	25	16.78					22	13.1	138	82.14	8	4.76			-0.2203	0.4006	-0.5498	0.582482	-1.6016	0.473	-3.386	0.000709292	-0.8015	0.314	-2.5522	0.0107042	0.234717	3.14918	1.97045	POOR REPLICABILITY BASED ON TECHNICAL REPLICATES
p4-46087422	4	46087422	46.0874			18	12.08	108	72.48	23	15.44					22	13.1	138	82.14	8	4.76			-0.2116	0.4011	-0.5275	0.597846	-1.5735	0.4768	-3.3	0.000966759	-0.7759	0.3162	-2.4539	0.0141301	0.223411	3.01468	1.84985	POOR REPLICABILITY BASED ON TECHNICAL REPLICATES
p4-46087423	4	46087423	46.0874			18	12.08	108	72.48	23	15.44					22	13.1	138	82.14	8	4.76			-0.2116	0.4011	-0.5275	0.597846	-1.5735	0.4768	-3.3	0.000966759	-0.7759	0.3162	-2.4539	0.0141301	0.223411	3.01468	1.84985	POOR REPLICABILITY BASED ON TECHNICAL REPLICATES
p4-46087642	4	46087642	46.0876			18	12.08	108	72.48	23	15.44					11	6.55	149	88.69	8	4.76			-0.9598	0.4641	-2.0679	0.0386448	-1.6466	0.4767	-3.454	0.000552255	-1.3033	0.3487	-3.738	0.000185467	1.41291	3.25786	3.73173	POOR REPLICABILITY BASED ON TECHNICAL REPLICATES
p4-46087643	4	46087643	46.0876			18	12.08	108	72.48	23	15.44					11	6.55	149	88.69	8	4.76			-0.9598	0.4641	-2.0679	0.0386448	-1.6466	0.4767	-3.454	0.000552255	-1.3033	0.3487	-3.738	0.000185467	1.41291	3.25786	3.73173	POOR REPLICABILITY BASED ON TECHNICAL REPLICATES
p4-46087766	4	46087766	46.0878			17	11.41	116	77.85	16	10.74					11	6.55	150	89.29	7	4.17			-0.7587	0.4692	-1.617	0.105882	-1.3438	0.522	-2.5742	0.0100485	-1.0222	0.3635	-2.8119	0.00492535	0.975177	1.9979	2.30756
p4-46087767	4	46087767	46.0878			17	11.41	116	77.85	16	10.74					11	6.55	150	89.29	7	4.17			-0.7587	0.4692	-1.617	0.105882	-1.3438	0.522	-2.5742	0.0100485	-1.0222	0.3635	-2.8119	0.00492535	0.975177	1.9979	2.30756
p4-46087846	4	46087846	46.0878			17	11.41	129	86.58	3	2.01					11	6.55	155	92.26	2	1.19			-0.683	0.4674	-1.4613	0.143927	-1.5003	0.9287	-1.6155	0.106193	-0.8417	0.4264	-1.9738	0.0484066	0.841858	0.973903	1.3151
p4-46087847	4	46087847	46.0878			17	11.41	129	86.58	3	2.01					11	6.55	155	92.26	2	1.19			-0.683	0.4674	-1.4613	0.143927	-1.5003	0.9287	-1.6155	0.106193	-0.8417	0.4264	-1.9738	0.0484066	0.841858	0.973903	1.3151
p4-46087969	4	46087969	46.088			16	10.74	130	87.25	3	2.01					11	6.55	155	92.26	2	1.19			-0.5431	0.476	-1.1411	0.253835	-1.4831	0.9285	-1.5974	0.110185	-0.732	0.4323	-1.6935	0.090369	0.595448	0.957879	1.04398
p4-46087970	4	46087970	46.088					146	97.99	3	2.01							166	98.81	2	1.19							-1.4365	0.9273	-1.5491	0.121367	-1.4365	0.9273	-1.5491	0.121367		0.915898	0.915898
p4-46087971	4	46087971	46.088					146	97.99	3	2.01							166	98.81	2	1.19							-1.4365	0.9273	-1.5491	0.121367	-1.4365	0.9273	-1.5491	0.121367		0.915898	0.915898
p4-46088082	4	46088082	46.0881					147	98.66	2	1.34							167	99.4	1	0.6							-1.7117	1.2354	-1.3856	0.165877	-1.7117	1.2354	-1.3856	0.165877		0.780214	0.780214
p4-46088083	4	46088083	46.0881					147	98.66	2	1.34							167	99.4	1	0.6							-1.7117	1.2354	-1.3856	0.165877	-1.7117	1.2354	-1.3856	0.165877		0.780214	0.780214
p4-46088235	4	46088235	46.0882					149	100	0	0							167	99.4	1	0.6							13.5852	882.743	0.0154	0.987721	13.5852	882.743	0.0154	0.987721		0.00536562	0.00536562
p4-46088236	4	46088236	46.0882			0	0	149	100	0	0					1	0.6	166	98.81	1	0.6			13.5922	882.743	0.0154	0.987715	13.5922	882.743	0.0154	0.987715	13.5922	624.194	0.0218	0.982627	0.00536839	0.00536839	0.00761133
p4-46090680	4	46090680	46.0907			0	0	149	100	0	0					2	1.19	165	98.21	1	0.6			14.5992	1029.12	0.0142	0.988682	14.5992	1455.4	0.01	0.991996	14.5992	840.274	0.0174	0.986138	0.00494359	0.00348987	0.00606232
p4-46091213	4	46091213	46.0912			0	0	149	100	0	0					2	1.19	165	98.21	1	0.6			14.5992	1029.12	0.0142	0.988682	14.5992	1455.4	0.01	0.991996	14.5992	840.274	0.0174	0.986138	0.00494359	0.00348987	0.00606232
p4-46097181	4	46097181	46.0972					149	100									168	100
p4-46097182	4	46097182	46.0972			0	0	149	100							2	1.19	166	98.81					13.5922	624.194	0.0218	0.982627					13.5922	624.194	0.0218	0.982627	0.00761133		0.00761133
p4-46605834	4	46605834	46.6058			0	0	149	100	0	0					2	1.19	165	98.21	1	0.6			14.5992	1029.12	0.0142	0.988682	14.5992	1455.4	0.01	0.991996	14.5992	840.274	0.0174	0.986138	0.00494359	0.00348987	0.00606232
p4-46614715	4	46614715	46.6147			0	0	149	100	0	0					2	1.19	165	98.21	1	0.6			14.5992	1029.12	0.0142	0.988682	14.5992	1455.4	0.01	0.991996	14.5992	840.274	0.0174	0.986138	0.00494359	0.00348987	0.00606232
p4-46618888	4	46618888	46.6189			0	0	149	100							2	1.19	166	98.81					13.5922	624.194	0.0218	0.982627					13.5922	624.194	0.0218	0.982627	0.00761133		0.00761133
p4-46618889	4	46618889	46.6189			0	0	149	100							2	1.19	166	98.81					13.5922	624.194	0.0218	0.982627					13.5922	624.194	0.0218	0.982627	0.00761133		0.00761133
p4-46629033	4	46629033	46.629			0	0	149	100							1	0.6	167	99.4					13.5852	882.743	0.0154	0.987721					13.5852	882.743	0.0154	0.987721	0.00536562		0.00536562
p4-46629034	4	46629034	46.629			0	0	149	100							2	1.19	166	98.81					13.5922	624.194	0.0218	0.982627					13.5922	624.194	0.0218	0.982627	0.00761133		0.00761133
p4-46637266	4	46637266	46.6373	0	0	0	0	149	100					1	0.6	1	0.6	166	98.81					13.2227	733.818	0.018	0.985624					13.5922	624.194	0.0218	0.982627	0.00628887		0.00761133
p4-46660181	4	46660181	46.6602	0	0	0	0	149	100					1	0.6	1	0.6	166	98.81					13.2227	733.818	0.018	0.985624					13.5922	624.194	0.0218	0.982627	0.00628887		0.00761133
p4-46660182	4	46660182	46.6602	0	0	0	0	149	100					1	0.6	1	0.6	166	98.81					13.2227	733.818	0.018	0.985624					13.5922	624.194	0.0218	0.982627	0.00628887		0.00761133
p4-46674830	4	46674830	46.6748			0	0	149	100							2	1.19	166	98.81					13.5922	624.194	0.0218	0.982627					13.5922	624.194	0.0218	0.982627	0.00761133		0.00761133
p4-46674831	4	46674831	46.6748			0	0	149	100							2	1.19	166	98.81					13.5922	624.194	0.0218	0.982627					13.5922	624.194	0.0218	0.982627	0.00761133		0.00761133
p4-46682635	4	46682635	46.6826					149	100									168	100
p4-46682636	4	46682636	46.6826			1	0.67	148	99.33							0	0	168	100					-15.5725	882.743	-0.0176	0.985925					-15.5725	882.743	-0.0176	0.985925	0.00615602		0.00615602
p4-46686193	4	46686193	46.6862			2	1.34	147	98.66							0	0	168	100					-15.5916	624.194	-0.025	0.980072					-15.5916	624.194	-0.025	0.980072	0.00874204		0.00874204
p4-46686743	4	46686743	46.6867			2	1.34	147	98.66							1	0.6	167	99.4					-1.7117	1.2354	-1.3856	0.165877					-1.7117	1.2354	-1.3856	0.165877	0.780214		0.780214
p4-46687437	4	46687437	46.6874			3	2.01	146	97.99							1	0.6	167	99.4					-2.1366	1.1661	-1.8322	0.0669219					-2.1366	1.1661	-1.8322	0.0669219	1.17443		1.17443
p4-46688254	4	46688254	46.6883			3	2.01	146	97.99							1	0.6	167	99.4					-2.1366	1.1661	-1.8322	0.0669219					-2.1366	1.1661	-1.8322	0.0669219	1.17443		1.17443
p4-46691296	4	46691296	46.6913					148	99.33	1	0.67							167	99.4	1	0.6							-0.9995	1.4233	-0.7023	0.482523	-0.9995	1.4233	-0.7023	0.482523		0.316482	0.316482
p4-46691297	4	46691297	46.6913			1	0.67	147	98.66	1	0.67					0	0	167	99.4	1	0.6			-15.5846	882.743	-0.0177	0.985914	-1.0186	1.4234	-0.7156	0.474257	-1.7117	1.2354	-1.3856	0.165877	0.00616085	0.323986	0.780214
p4-46693252	4	46693252	46.6933			1	0.67	147	98.66	1	0.67					0	0	167	99.4	1	0.6			-15.5846	882.743	-0.0177	0.985914	-1.0186	1.4234	-0.7156	0.474257	-1.7117	1.2354	-1.3856	0.165877	0.00616085	0.323986	0.780214
p4-46699211	4	46699211	46.6992					148	99.33	1	0.67							167	99.4	1	0.6							-0.9995	1.4233	-0.7023	0.482523	-0.9995	1.4233	-0.7023	0.482523		0.316482	0.316482
p4-46699212	4	46699212	46.6992			0	0	148	99.33	1	0.67					1	0.6	166	98.81	1	0.6			13.5735	882.743	0.0154	0.987732	-0.9926	1.4233	-0.6973	0.485586	-0.2994	1.2353	-0.2424	0.808483	0.00536096	0.313734	0.092329
p4-46709326	4	46709326	46.7093			0	0	148	99.33	1	0.67					1	0.6	166	98.81	1	0.6			13.5735	882.743	0.0154	0.987732	-0.9926	1.4233	-0.6973	0.485586	-0.2994	1.2353	-0.2424	0.808483	0.00536096	0.313734	0.092329
p4-46725837	4	46725837	46.7258					148	99.33	1	0.67							167	99.4	1	0.6							-0.9995	1.4233	-0.7023	0.482523	-0.9995	1.4233	-0.7023	0.482523		0.316482	0.316482
p4-46725838	4	46725838	46.7258					144	96.64	5	3.36							167	99.4	1	0.6							-2.2096	1.1466	-1.927	0.0539739	-2.2096	1.1466	-1.927	0.0539739		1.26782	1.26782
p4-46726301	4	46726301	46.7263			6	4.03	136	91.28	7	4.7					2	1.19	165	98.21	1	0.6			-0.9916	0.9439	-1.0506	0.293456	-2.5402	1.1131	-2.2821	0.0224828	-1.7695	0.705	-2.5099	0.0120777	0.532457	1.64815	1.91802
p4-46726821	4	46726821	46.7268			7	4.7	132	88.59	10	6.71					4	2.38	163	97.02	1	0.6			-0.2323	0.7581	-0.3064	0.759281	-2.9593	1.0831	-2.7321	0.00629227	-1.4985	0.5758	-2.6023	0.00925937	0.119598	2.20119	2.03342
p4-46727338	4	46727338	46.7273			7	4.7	130	87.25	12	8.05					5	2.98	163	97.02	0	0			-0.1025	0.7158	-0.1433	0.886086	-17.8414	947.875	-0.0188	0.984983	-1.6503	0.5657	-2.9174	0.00352939	0.0525243	0.00657139	2.4523
p4-46727396	4	46727396	46.7274			7	4.7	130	87.25	12	8.05					5	2.98	163	97.02	0	0			-0.1025	0.7158	-0.1433	0.886086	-17.8414	947.875	-0.0188	0.984983	-1.6503	0.5657	-2.9174	0.00352939	0.0525243	0.00657139	2.4523
p4-46727398	4	46727398	46.7274			7	4.7	130	87.25	12	8.05					5	2.98	163	97.02	0	0			-0.1025	0.7158	-0.1433	0.886086	-17.8414	947.875	-0.0188	0.984983	-1.6503	0.5657	-2.9174	0.00352939	0.0525243	0.00657139	2.4523
p4-46727399	4	46727399	46.7274			10	6.71	127	85.23	12	8.05					6	3.57	162	96.43	0	0			-0.4282	0.626	-0.684	0.493953	-17.6982	944.22	-0.0187	0.985046	-1.5275	0.5259	-2.9046	0.00367775	0.306315	0.0065437	2.43442
p4-46727504	4	46727504	46.7275			10	6.71	127	85.23	12	8.05					6	3.57	162	96.43	0	0			-0.4282	0.626	-0.684	0.493953	-17.6982	944.22	-0.0187	0.985046	-1.5275	0.5259	-2.9046	0.00367775	0.306315	0.0065437	2.43442
p4-46727505	4	46727505	46.7275			12	8.05	122	81.88	15	10.07					6	3.57	162	96.43	0	0			-0.7429	0.5991	-1.2401	0.214953	-17.6891	847.894	-0.0209	0.983355	-1.7908	0.5112	-3.5034	0.000459345	0.667656	0.0072895	3.33786	POOR REPLICABILITY BASED ON TECHNICAL REPLICATES
p4-46727641	4	46727641	46.7276			12	8.05	120	80.54	17	11.41					6	3.57	162	96.43	0	0			-0.752	0.5976	-1.2584	0.208259	-17.6041	802.245	-0.0219	0.982493	-1.8185	0.5077	-3.5815	0.000341625	0.681397	0.00767055	3.46645	POOR REPLICABILITY BASED ON TECHNICAL REPLICATES
p4-46727739	4	46727739	46.7277			12	8.05	116	77.85	21	14.09					6	3.57	162	96.43	0	0			-0.7811	0.5968	-1.3087	0.190622	-17.5837	727.738	-0.0242	0.980723	-1.9519	0.5006	-3.8994	9.64329e-05	0.719827	0.00845349	4.01577	POOR REPLICABILITY BASED ON TECHNICAL REPLICATES
p4-46727810	4	46727810	46.7278			12	8.05	113	75.84	23	15.44	1	0.67			6	3.57	162	96.43	0	0	0	0	-0.8282	0.6017	-1.3765	0.168678	-17.6402	656.952	-0.0269	0.978578	-2.2072	0.4949	-4.4598	8.20395e-06	0.772942	0.00940452	5.08598	POOR REPLICABILITY BASED ON TECHNICAL REPLICATES
p4-46727864	4	46727864	46.7279			12	8.05	106	71.14	30	20.13	1	0.67			6	3.57	162	96.43	0	0	0	0	-0.9119	0.6066	-1.5033	0.132764	-18.816	956.888	-0.0197	0.984312	-2.5378	0.4878	-5.2019	1.97216e-07	0.876919	0.00686738	6.70506	POOR REPLICABILITY BASED ON TECHNICAL REPLICATES
p4-46727942	4	46727942	46.7279			12	8.05	106	71.14	30	20.13	1	0.67			6	3.57	161	95.83	1	0.6	0	0	-0.9074	0.6067	-1.4957	0.134741	-4.0916	1.0422	-3.9259	8.64061e-05	-2.3842	0.4624	-5.156	2.52231e-07	0.8705	4.06346	6.5982	POOR REPLICABILITY BASED ON TECHNICAL REPLICATES
p4-46728078	4	46728078	46.7281			12	8.05	106	71.14	30	20.13	1	0.67			7	4.17	160	95.24	1	0.6	0	0	-0.7792	0.5821	-1.3386	0.18071	-4.0884	1.0423	-3.9226	8.7606e-05	-2.2512	0.4423	-5.0903	3.57586e-07	0.743018	4.05747	6.44662	POOR REPLICABILITY BASED ON TECHNICAL REPLICATES
p4-46728188	4	46728188	46.7282			12	8.05	102	68.46	34	22.82	1	0.67			7	4.17	159	94.64	2	1.19	0	0	-0.8225	0.5846	-1.4071	0.159412	-3.5824	0.7621	-4.7008	2.59104e-06	-2.2879	0.4233	-5.4048	6.48721e-08	0.79748	5.58653	7.18794	POOR REPLICABILITY BASED ON TECHNICAL REPLICATES
p4-46728327	4	46728327	46.7283			12	8.05	96	64.43	40	26.85	1	0.67			7	4.17	158	94.05	3	1.79	0	0	-0.8792	0.5856	-1.5012	0.133296	-3.3629	0.6394	-5.2596	1.44357e-07	-2.3446	0.4065	-5.7673	8.0563e-09	0.875184	6.84056	8.09386	POOR REPLICABILITY BASED ON TECHNICAL REPLICATES
p4-46728441	4	46728441	46.7284			12	8.05	96	64.43	40	26.85	1	0.67			6	3.57	159	94.64	3	1.79	0	0	-1.0072	0.6101	-1.6509	0.0987688	-3.3659	0.6393	-5.2652	1.40007e-07	-2.4503	0.4203	-5.8302	5.53523e-09	1.00538	6.85385	8.25686	POOR REPLICABILITY BASED ON TECHNICAL REPLICATES
p4-46728442	4	46728442	46.7284			13	8.72	95	63.76	40	26.85	1	0.67			6	3.57	159	94.64	3	1.79	0	0	-1.2274	0.5957	-2.0604	0.0393596	-3.3891	0.64	-5.2959	1.18422e-07	-2.5155	0.4205	-5.9826	2.19596e-09	1.40495	6.92657	8.65838	POOR REPLICABILITY BASED ON TECHNICAL REPLICATES
p4-46728532	4	46728532	46.7285			23	15.44	78	52.35	47	31.54	1	0.67			23	13.69	141	83.93	4	2.38	0	0	-0.7672	0.3939	-1.9479	0.0514254	-3.4084	0.5734	-5.9446	2.77096e-09	-1.8444	0.3157	-5.8415	5.17286e-09	1.28882	8.55737	8.28627	POOR REPLICABILITY BASED ON TECHNICAL REPLICATES
p4-46728533	4	46728533	46.7285			23	15.44	77	51.68	48	32.21	1	0.67			25	14.88	137	81.55	5	2.98	1	0.6	-0.6762	0.3885	-1.7408	0.0817217	-2.804	0.4685	-5.9854	2.15826e-09	-1.7569	0.3097	-5.6735	1.39889e-08	1.08766	8.6659	7.85422	POOR REPLICABILITY BASED ON TECHNICAL REPLICATES
p4-46728618	4	46728618	46.7286			23	15.44	77	51.68	48	32.21	1	0.67			26	15.48	136	80.95	5	2.98	1	0.6	-0.6391	0.3858	-1.6567	0.0975706	-2.7992	0.4686	-5.974	2.31569e-09	-1.7224	0.308	-5.5925	2.23791e-08	1.01068	8.63532	7.65016	POOR REPLICABILITY BASED ON TECHNICAL REPLICATES
p4-46728690	4	46728690	46.7287			23	15.44	77	51.68	48	32.21	1	0.67			26	15.48	136	80.95	5	2.98	1	0.6	-0.6391	0.3858	-1.6567	0.0975706	-2.7992	0.4686	-5.974	2.31569e-09	-1.7224	0.308	-5.5925	2.23791e-08	1.01068	8.63532	7.65016	POOR REPLICABILITY BASED ON TECHNICAL REPLICATES
p4-46729275	4	46729275	46.7293			23	15.44	78	52.35	47	31.54	1	0.67			26	15.48	136	80.95	5	2.98	1	0.6	-0.6094	0.3835	-1.5889	0.112089	-2.7216	0.4676	-5.8199	5.88918e-09	-1.6621	0.3061	-5.4294	5.65541e-08	0.950437	8.22995	7.24754	POOR REPLICABILITY BASED ON TECHNICAL REPLICATES
p4-46729276	4	46729276	46.7293			23	15.44	78	52.35	47	31.54	1	0.67			26	15.48	136	80.95	5	2.98	1	0.6	-0.6094	0.3835	-1.5889	0.112089	-2.7216	0.4676	-5.8199	5.88918e-09	-1.6621	0.3061	-5.4294	5.65541e-08	0.950437	8.22995	7.24754	POOR REPLICABILITY BASED ON TECHNICAL REPLICATES
p4-46729512	4	46729512	46.7295			22	14.77	81	54.36	45	30.2	1	0.67			25	14.88	138	82.14	5	2.98	0	0	-0.6481	0.392	-1.6533	0.0982751	-3.1558	0.5288	-5.9683	2.3972e-09	-1.7059	0.3113	-5.4795	4.26424e-08	1.00756	8.6203	7.37016	POOR REPLICABILITY BASED ON TECHNICAL REPLICATES
p4-46729513	4	46729513	46.7295			22	14.77	81	54.36	45	30.2	1	0.67			25	14.88	138	82.14	5	2.98	0	0	-0.6481	0.392	-1.6533	0.0982751	-3.1558	0.5288	-5.9683	2.3972e-09	-1.7059	0.3113	-5.4795	4.26424e-08	1.00756	8.6203	7.37016	POOR REPLICABILITY BASED ON TECHNICAL REPLICATES
p4-46729659	4	46729659	46.7297			21	14.09	82	55.03	45	30.2	1	0.67			25	14.88	139	82.74	4	2.38	0	0	-0.6268	0.3952	-1.586	0.112747	-3.3735	0.5744	-5.8728	4.28394e-09	-1.7343	0.3138	-5.5261	3.2739e-08	0.947896	8.36816	7.48493	POOR REPLICABILITY BASED ON TECHNICAL REPLICATES
p4-46729660	4	46729660	46.7297			21	14.09	82	55.03	45	30.2	1	0.67			25	14.88	139	82.74	4	2.38	0	0	-0.6268	0.3952	-1.586	0.112747	-3.3735	0.5744	-5.8728	4.28394e-09	-1.7343	0.3138	-5.5261	3.2739e-08	0.947896	8.36816	7.48493	POOR REPLICABILITY BASED ON TECHNICAL REPLICATES
p4-46729843	4	46729843	46.7298			19	12.75	95	63.76	34	22.82	1	0.67			23	13.69	142	84.52	3	1.79	0	0	-0.5595	0.3971	-1.4088	0.158903	-3.1536	0.6472	-4.873	1.09916e-06	-1.4798	0.32	-4.6236	3.77218e-06	0.798868	5.95894	5.42341	POOR REPLICABILITY BASED ON TECHNICAL REPLICATES
p4-46729844	4	46729844	46.7298			19	12.75	95	63.76	34	22.82	1	0.67			23	13.69	142	84.52	3	1.79	0	0	-0.5595	0.3971	-1.4088	0.158903	-3.1536	0.6472	-4.873	1.09916e-06	-1.4798	0.32	-4.6236	3.77218e-06	0.798868	5.95894	5.42341	POOR REPLICABILITY BASED ON TECHNICAL REPLICATES
p4-46729912	4	46729912	46.7299			17	11.41	97	65.1	34	22.82	1	0.67			22	13.1	143	85.12	3	1.79	0	0	-0.4571	0.41	-1.1151	0.26482	-3.1284	0.6463	-4.8406	1.29445e-06	-1.4513	0.3228	-4.4953	6.94775e-06	0.577049	5.88792	5.15816	POOR REPLICABILITY BASED ON TECHNICAL REPLICATES
p4-46729913	4	46729913	46.7299			17	11.41	97	65.1	34	22.82	1	0.67			22	13.1	143	85.12	3	1.79	0	0	-0.4571	0.41	-1.1151	0.26482	-3.1284	0.6463	-4.8406	1.29445e-06	-1.4513	0.3228	-4.4953	6.94775e-06	0.577049	5.88792	5.15816	POOR REPLICABILITY BASED ON TECHNICAL REPLICATES
p4-46730059	4	46730059	46.7301					119	79.87	29	19.46	1	0.67					165	98.21	3	1.79	0	0					-2.6975	0.6469	-4.1701	3.04403e-05	-2.7577	0.6492	-4.2476	2.16077e-05		4.51655	4.66539	POOR REPLICABILITY BASED ON TECHNICAL REPLICATES
p4-46730060	4	46730060	46.7301					119	79.87	29	19.46	1	0.67					165	98.21	3	1.79	0	0					-2.6975	0.6469	-4.1701	3.04403e-05	-2.7577	0.6492	-4.2476	2.16077e-05		4.51655	4.66539	POOR REPLICABILITY BASED ON TECHNICAL REPLICATES
p4-46730225	4	46730225	46.7302					120	80.54	28	18.79	1	0.67					166	98.81	2	1.19	0	0					-3.0849	0.7669	-4.0226	5.75594e-05	-3.1513	0.7682	-4.1022	4.09189e-05		4.23988	4.38808	POOR REPLICABILITY BASED ON TECHNICAL REPLICATES
p4-46730226	4	46730226	46.7302					120	80.54	28	18.79	1	0.67					166	98.81	2	1.19	0	0					-3.0849	0.7669	-4.0226	5.75594e-05	-3.1513	0.7682	-4.1022	4.09189e-05		4.23988	4.38808	POOR REPLICABILITY BASED ON TECHNICAL REPLICATES
p4-46730329	4	46730329	46.7303					146	97.99	3	2.01							167	99.4	1	0.6							-1.2639	1.2846	-0.9839	0.325185	-1.2639	1.2846	-0.9839	0.325185		0.487869	0.487869
p4-46730330	4	46730330	46.7303					146	97.99	3	2.01							167	99.4	1	0.6							-1.2639	1.2846	-0.9839	0.325185	-1.2639	1.2846	-0.9839	0.325185		0.487869	0.487869
p4-46730503	4	46730503	46.7305					148	99.33	1	0.67							167	99.4	1	0.6							-0.9995	1.4233	-0.7023	0.482523	-0.9995	1.4233	-0.7023	0.482523		0.316482	0.316482
p4-46730504	4	46730504	46.7305					148	99.33	1	0.67							167	99.4	1	0.6							-0.9995	1.4233	-0.7023	0.482523	-0.9995	1.4233	-0.7023	0.482523		0.316482	0.316482
p4-46730661	4	46730661	46.7307					149	100	0	0							167	99.4	1	0.6							13.5852	882.743	0.0154	0.987721	13.5852	882.743	0.0154	0.987721		0.00536562	0.00536562
p4-46730662	4	46730662	46.7307					149	100	0	0							167	99.4	1	0.6							13.5852	882.743	0.0154	0.987721	13.5852	882.743	0.0154	0.987721		0.00536562	0.00536562
p4-46732229	4	46732229	46.7322					149	100									168	100
p4-46732230	4	46732230	46.7322			0	0	149	100							1	0.6	167	99.4					13.5852	882.743	0.0154	0.987721					13.5852	882.743	0.0154	0.987721	0.00536562		0.00536562
p4-46732713	4	46732713	46.7327			0	0	149	100							2	1.19	166	98.81					13.5922	624.194	0.0218	0.982627					13.5922	624.194	0.0218	0.982627	0.00761133		0.00761133
p4-46734135	4	46734135	46.7341			1	0.67	148	99.33							2	1.19	166	98.81					0.6741	1.4395	0.4683	0.639596					0.6741	1.4395	0.4683	0.639596	0.194094		0.194094
p4-46739153	4	46739153	46.7392			1	0.67	148	99.33							2	1.19	166	98.81					0.6741	1.4395	0.4683	0.639596					0.6741	1.4395	0.4683	0.639596	0.194094		0.194094
p4-46740544	4	46740544	46.7405			0	0	149	100							2	1.19	166	98.81					13.5922	624.194	0.0218	0.982627					13.5922	624.194	0.0218	0.982627	0.00761133		0.00761133
p4-46740545	4	46740545	46.7405			0	0	149	100							2	1.19	166	98.81					13.5922	624.194	0.0218	0.982627					13.5922	624.194	0.0218	0.982627	0.00761133		0.00761133
p4-46747848	4	46747848	46.7478			0	0	149	100							1	0.6	167	99.4					13.5852	882.743	0.0154	0.987721					13.5852	882.743	0.0154	0.987721	0.00536562		0.00536562
p4-46747849	4	46747849	46.7478			0	0	149	100							2	1.19	166	98.81					13.5922	624.194	0.0218	0.982627					13.5922	624.194	0.0218	0.982627	0.00761133		0.00761133
p4-46769338	4	46769338	46.7693			0	0	149	100							2	1.19	166	98.81					13.5922	624.194	0.0218	0.982627					13.5922	624.194	0.0218	0.982627	0.00761133		0.00761133
p4-46780794	4	46780794	46.7808			0	0	149	100							1	0.6	167	99.4					13.5852	882.743	0.0154	0.987721					13.5852	882.743	0.0154	0.987721	0.00536562		0.00536562
p4-46780795	4	46780795	46.7808			0	0	149	100							2	1.19	166	98.81					13.5922	624.194	0.0218	0.982627					13.5922	624.194	0.0218	0.982627	0.00761133		0.00761133
p4-46794961	4	46794961	46.795			0	0	149	100							2	1.19	166	98.81					13.5922	624.194	0.0218	0.982627					13.5922	624.194	0.0218	0.982627	0.00761133		0.00761133
p4-46806439	4	46806439	46.8064			0	0	149	100							1	0.6	167	99.4					13.5852	882.743	0.0154	0.987721					13.5852	882.743	0.0154	0.987721	0.00536562		0.00536562
p4-46806440	4	46806440	46.8064			0	0	149	100							2	1.19	166	98.81					13.5922	624.194	0.0218	0.982627					13.5922	624.194	0.0218	0.982627	0.00761133		0.00761133
p4-46832457	4	46832457	46.8325	0	0	0	0	149	100					1	0.6	1	0.6	166	98.81					13.2227	733.818	0.018	0.985624					13.5922	624.194	0.0218	0.982627	0.00628887		0.00761133
p4-46835823	4	46835823	46.8358	0	0	0	0	149	100					1	0.6	1	0.6	166	98.81					13.2227	733.818	0.018	0.985624					13.5922	624.194	0.0218	0.982627	0.00628887		0.00761133
p4-46835824	4	46835824	46.8358	0	0	0	0	149	100					1	0.6	1	0.6	166	98.81					13.2227	733.818	0.018	0.985624					13.5922	624.194	0.0218	0.982627	0.00628887		0.00761133
p4-46858618	4	46858618	46.8586			0	0	149	100							2	1.19	166	98.81					13.5922	624.194	0.0218	0.982627					13.5922	624.194	0.0218	0.982627	0.00761133		0.00761133
p4-46858619	4	46858619	46.8586			1	0.67	148	99.33							2	1.19	166	98.81					-0.2994	1.2353	-0.2424	0.808483					-0.2994	1.2353	-0.2424	0.808483	0.092329		0.092329
p4-46876008	4	46876008	46.876			1	0.67	148	99.33							2	1.19	166	98.81					-0.2994	1.2353	-0.2424	0.808483					-0.2994	1.2353	-0.2424	0.808483	0.092329		0.092329
p4-46878395	4	46878395	46.8784			0	0	149	100							2	1.19	166	98.81					13.5922	624.194	0.0218	0.982627					13.5922	624.194	0.0218	0.982627	0.00761133		0.00761133
p4-46878396	4	46878396	46.8784			0	0	149	100							4	2.38	164	97.62					15.5906	630.587	0.0247	0.980275					15.5906	630.587	0.0247	0.980275	0.00865199		0.00865199
p4-46878616	4	46878616	46.8786			1	0.67	148	99.33							9	5.36	159	94.64					2.5378	1.1434	2.2195	0.0264554					2.5378	1.1434	2.2195	0.0264554	1.57749		1.57749
p4-46879773	4	46879773	46.8798			2	1.34	147	98.66							13	7.74	155	92.26					1.8041	0.8506	2.1211	0.0339152					1.8041	0.8506	2.1211	0.0339152	1.46961		1.46961
p4-46879844	4	46879844	46.8798			3	2.01	146	97.99							17	10.12	151	89.88					1.6523	0.7105	2.3257	0.0200347					1.6523	0.7105	2.3257	0.0200347	1.69822		1.69822
p4-46880057	4	46880057	46.8801			4	2.68	145	97.32							27	16.07	141	83.93					2.1814	0.6151	3.5467	0.000390131					2.1814	0.6151	3.5467	0.000390131	3.40879		3.40879	MANUAL INSPECTION INDICATED AMBIGOUS CALLS, PROBABLE BATCH EFFECT
p4-46880280	4	46880280	46.8803			4	2.68	145	97.32							27	16.07	141	83.93					2.1814	0.6151	3.5467	0.000390131					2.1814	0.6151	3.5467	0.000390131	3.40879		3.40879	MANUAL INSPECTION INDICATED AMBIGOUS CALLS, PROBABLE BATCH EFFECT
p4-46881256	4	46881256	46.8813			3	2.01	146	97.99							26	15.48	142	84.52					2.5652	0.6867	3.7354	0.000187426					2.5652	0.6867	3.7354	0.000187426	3.72717		3.72717	MANUAL INSPECTION INDICATED AMBIGOUS CALLS, PROBABLE BATCH EFFECT
p4-46881257	4	46881257	46.8813			3	2.01	146	97.99							26	15.48	142	84.52					2.5652	0.6867	3.7354	0.000187426					2.5652	0.6867	3.7354	0.000187426	3.72717		3.72717	MANUAL INSPECTION INDICATED AMBIGOUS CALLS, PROBABLE BATCH EFFECT
p4-46881440	4	46881440	46.8814			3	2.01	146	97.99							25	14.88	143	85.12					2.5479	0.6892	3.6967	0.000218404					2.5479	0.6892	3.6967	0.000218404	3.66074		3.66074	MANUAL INSPECTION INDICATED AMBIGOUS CALLS, PROBABLE BATCH EFFECT
p4-46881441	4	46881441	46.8814			3	2.01	146	97.99							25	14.88	143	85.12					2.5479	0.6892	3.6967	0.000218404					2.5479	0.6892	3.6967	0.000218404	3.66074		3.66074	MANUAL INSPECTION INDICATED AMBIGOUS CALLS, PROBABLE BATCH EFFECT
p4-46881852	4	46881852	46.8819			3	2.01	146	97.99							24	14.29	144	85.71					2.5305	0.6918	3.6576	0.000254623					2.5305	0.6918	3.6576	0.000254623	3.5941		3.5941	MANUAL INSPECTION INDICATED AMBIGOUS CALLS, PROBABLE BATCH EFFECT
p4-46881853	4	46881853	46.8819			3	2.01	146	97.99							24	14.29	144	85.71					2.5305	0.6918	3.6576	0.000254623					2.5305	0.6918	3.6576	0.000254623	3.5941		3.5941	MANUAL INSPECTION INDICATED AMBIGOUS CALLS, PROBABLE BATCH EFFECT
p4-46882102	4	46882102	46.8821			0	0	149	100							9	5.36	159	94.64					16.2387	745.326	0.0218	0.982618					16.2387	745.326	0.0218	0.982618	0.0076155		0.0076155
p4-46882103	4	46882103	46.8821			0	0	149	100							9	5.36	159	94.64					16.2387	745.326	0.0218	0.982618					16.2387	745.326	0.0218	0.982618	0.0076155		0.0076155
p4-46882440	4	46882440	46.8824			0	0	149	100							6	3.57	162	96.43					16.4023	884.573	0.0185	0.985206					16.4023	884.573	0.0185	0.985206	0.00647295		0.00647295
p4-46882441	4	46882441	46.8824			0	0	149	100							6	3.57	162	96.43					16.4023	884.573	0.0185	0.985206					16.4023	884.573	0.0185	0.985206	0.00647295		0.00647295
p4-46882991	4	46882991	46.883			0	0	149	100							5	2.98	163	97.02					16.4841	952.224	0.0173	0.986188					16.4841	952.224	0.0173	0.986188	0.0060401		0.0060401
p4-46882992	4	46882992	46.883			0	0	149	100							5	2.98	163	97.02					16.4841	952.224	0.0173	0.986188					16.4841	952.224	0.0173	0.986188	0.0060401		0.0060401
p4-46883149	4	46883149	46.8831			0	0	149	100							3	1.79	165	98.21					15.7428	705.854	0.0223	0.982206					15.7428	705.854	0.0223	0.982206	0.00779739		0.00779739
p4-46883150	4	46883150	46.8832			0	0	149	100							3	1.79	165	98.21					15.7428	705.854	0.0223	0.982206					15.7428	705.854	0.0223	0.982206	0.00779739		0.00779739
p4-46887509	4	46887509	46.8875			0	0	149	100							2	1.19	166	98.81					16.0233	844.361	0.019	0.98486					16.0233	844.361	0.019	0.98486	0.00662567		0.00662567
p4-46887510	4	46887510	46.8875			0	0	149	100							3	1.79	165	98.21					15.7428	705.854	0.0223	0.982206					15.7428	705.854	0.0223	0.982206	0.00779739		0.00779739
p4-46894669	4	46894669	46.8947			0	0	149	100							4	2.38	164	97.62					15.5906	630.587	0.0247	0.980275					15.5906	630.587	0.0247	0.980275	0.00865199		0.00865199
p4-46898433	4	46898433	46.8984			0	0	149	100							5	2.98	163	97.02					16.4841	952.224	0.0173	0.986188					16.4841	952.224	0.0173	0.986188	0.0060401		0.0060401
p4-46899601	4	46899601	46.8996			0	0	149	100							5	2.98	163	97.02					16.4841	952.224	0.0173	0.986188					16.4841	952.224	0.0173	0.986188	0.0060401		0.0060401
p4-46901724	4	46901724	46.9017			0	0	149	100							4	2.38	164	97.62					15.5906	630.587	0.0247	0.980275					15.5906	630.587	0.0247	0.980275	0.00865199		0.00865199
p4-46901725	4	46901725	46.9017			0	0	149	100							4	2.38	164	97.62					15.5906	630.587	0.0247	0.980275					15.5906	630.587	0.0247	0.980275	0.00865199		0.00865199
p4-46902110	4	46902110	46.9021			0	0	149	100							3	1.79	165	98.21					15.7428	705.854	0.0223	0.982206					15.7428	705.854	0.0223	0.982206	0.00779739		0.00779739
p4-46902111	4	46902111	46.9021			1	0.67	148	99.33							3	1.79	165	98.21					0.9479	1.332	0.7116	0.476685					0.9479	1.332	0.7116	0.476685	0.321769		0.321769
p4-46925829	4	46925829	46.9258			1	0.67	148	99.33							3	1.79	165	98.21					0.9479	1.332	0.7116	0.476685					0.9479	1.332	0.7116	0.476685	0.321769		0.321769
p4-46926168	4	46926168	46.9262			1	0.67	148	99.33							2	1.19	166	98.81					-0.2994	1.2353	-0.2424	0.808483					-0.2994	1.2353	-0.2424	0.808483	0.092329		0.092329
p4-46926169	4	46926169	46.9262			1	0.67	148	99.33							2	1.19	166	98.81					-0.2994	1.2353	-0.2424	0.808483					-0.2994	1.2353	-0.2424	0.808483	0.092329		0.092329
p4-46926934	4	46926934	46.9269			1	0.67	148	99.33							1	0.6	167	99.4					-0.9995	1.4233	-0.7023	0.482523					-0.9995	1.4233	-0.7023	0.482523	0.316482		0.316482
p4-46926935	4	46926935	46.9269			2	1.34	147	98.66							1	0.6	167	99.4					-1.7117	1.2354	-1.3856	0.165877					-1.7117	1.2354	-1.3856	0.165877	0.780214		0.780214
p4-46927921	4	46927921	46.9279			3	2.01	146	97.99							1	0.6	167	99.4					-2.1366	1.1661	-1.8322	0.0669219					-2.1366	1.1661	-1.8322	0.0669219	1.17443		1.17443
p4-46928132	4	46928132	46.9281			5	3.36	144	96.64							1	0.6	167	99.4					-2.6874	1.1079	-2.4258	0.0152752					-2.6874	1.1079	-2.4258	0.0152752	1.81601		1.81601
p4-46928811	4	46928811	46.9288			6	4.03	143	95.97							1	0.6	167	99.4					-2.7073	1.1041	-2.452	0.0142049					-2.7073	1.1041	-2.452	0.0142049	1.84756		1.84756
p4-46928947	4	46928947	46.9289			6	4.03	143	95.97							1	0.6	167	99.4					-2.7073	1.1041	-2.452	0.0142049					-2.7073	1.1041	-2.452	0.0142049	1.84756		1.84756
p4-46930395	4	46930395	46.9304			5	3.36	144	96.64							1	0.6	167	99.4					-2.6874	1.1079	-2.4258	0.0152752					-2.6874	1.1079	-2.4258	0.0152752	1.81601		1.81601
p4-46930396	4	46930396	46.9304			5	3.36	144	96.64							1	0.6	167	99.4					-2.6874	1.1079	-2.4258	0.0152752					-2.6874	1.1079	-2.4258	0.0152752	1.81601		1.81601
p4-46931945	4	46931945	46.9319			4	2.68	145	97.32							1	0.6	167	99.4					-2.4441	1.13	-2.1629	0.0305512					-2.4441	1.13	-2.1629	0.0305512	1.51497		1.51497
p4-46931946	4	46931946	46.9319			4	2.68	145	97.32							1	0.6	167	99.4					-2.4441	1.13	-2.1629	0.0305512					-2.4441	1.13	-2.1629	0.0305512	1.51497		1.51497
p4-46933444	4	46933444	46.9334			3	2.01	146	97.99							1	0.6	167	99.4					-2.1366	1.1661	-1.8322	0.0669219					-2.1366	1.1661	-1.8322	0.0669219	1.17443		1.17443
p4-46933445	4	46933445	46.9334			3	2.01	146	97.99							1	0.6	167	99.4					-2.1366	1.1661	-1.8322	0.0669219					-2.1366	1.1661	-1.8322	0.0669219	1.17443		1.17443
p4-46937433	4	46937433	46.9374			1	0.67	148	99.33							1	0.6	167	99.4					-0.9995	1.4233	-0.7023	0.482523					-0.9995	1.4233	-0.7023	0.482523	0.316482		0.316482
p4-46937434	4	46937434	46.9374			1	0.67	148	99.33							1	0.6	167	99.4					-0.9995	1.4233	-0.7023	0.482523					-0.9995	1.4233	-0.7023	0.482523	0.316482		0.316482
p4-46937985	4	46937985	46.938			0	0	149	100							1	0.6	167	99.4					13.5852	882.743	0.0154	0.987721					13.5852	882.743	0.0154	0.987721	0.00536562		0.00536562
p4-46937986	4	46937986	46.938			0	0	149	100							2	1.19	166	98.81					13.5922	624.194	0.0218	0.982627					13.5922	624.194	0.0218	0.982627	0.00761133		0.00761133
p4-46967561	4	46967561	46.9676			0	0	149	100							2	1.19	166	98.81					13.5922	624.194	0.0218	0.982627					13.5922	624.194	0.0218	0.982627	0.00761133		0.00761133
p4-46975663	4	46975663	46.9757			0	0	149	100							1	0.6	167	99.4					13.5852	882.743	0.0154	0.987721					13.5852	882.743	0.0154	0.987721	0.00536562		0.00536562
p4-46975664	4	46975664	46.9757			0	0	149	100	0	0					1	0.6	163	97.02	4	2.38			15.5992	2399.54	0.0065	0.994813	17.0664	983.973	0.0173	0.986162	16.8964	886.739	0.0191	0.984798	0.00225852	0.00605179	0.006653
p4-46977479	4	46977479	46.9775			0	0	149	100	0	0					1	0.6	163	97.02	4	2.38			15.5992	2399.54	0.0065	0.994813	17.0664	983.973	0.0173	0.986162	16.8964	886.739	0.0191	0.984798	0.00225852	0.00605179	0.006653
p4-46982241	4	46982241	46.9822			0	0	149	100	0	0					1	0.6	165	98.21	2	1.19			14.5922	1455.4	0.01	0.992	16.0253	844.981	0.019	0.984869	15.7428	705.854	0.0223	0.982206	0.00348818	0.00662161	0.00779739
p4-46982242	4	46982242	46.9822			0	0	149	100	0	0					1	0.6	165	98.21	2	1.19			14.5922	1455.4	0.01	0.992	16.0253	844.981	0.019	0.984869	15.7428	705.854	0.0223	0.982206	0.00348818	0.00662161	0.00779739
p4-46982482	4	46982482	46.9825			0	0	149	100	0	0					1	0.6	166	98.81	1	0.6			13.5922	882.743	0.0154	0.987715	13.5922	882.743	0.0154	0.987715	13.5922	624.194	0.0218	0.982627	0.00536839	0.00536839	0.00761133
p4-46982483	4	46982483	46.9825			0	0	149	100	0	0					1	0.6	166	98.81	1	0.6			13.5922	882.743	0.0154	0.987715	13.5922	882.743	0.0154	0.987715	13.5922	624.194	0.0218	0.982627	0.00536839	0.00536839	0.00761133
p4-46982937	4	46982937	46.9829			0	0	149	100							1	0.6	167	99.4					13.5852	882.743	0.0154	0.987721					13.5852	882.743	0.0154	0.987721	0.00536562		0.00536562
p4-46982938	4	46982938	46.9829			0	0	149	100							2	1.19	166	98.81					13.5922	624.194	0.0218	0.982627					13.5922	624.194	0.0218	0.982627	0.00761133		0.00761133
p4-46993933	4	46993933	46.9939			0	0	149	100							2	1.19	166	98.81					13.5922	624.194	0.0218	0.982627					13.5922	624.194	0.0218	0.982627	0.00761133		0.00761133
p4-47006860	4	47006860	47.0069			0	0	149	100							1	0.6	167	99.4					13.5852	882.743	0.0154	0.987721					13.5852	882.743	0.0154	0.987721	0.00536562		0.00536562
p4-47006861	4	47006861	47.0069			0	0	149	100	0	0					1	0.6	166	98.81	1	0.6			13.5922	882.743	0.0154	0.987715	13.5922	882.743	0.0154	0.987715	13.5922	624.194	0.0218	0.982627	0.00536839	0.00536839	0.00761133
p4-47019080	4	47019080	47.0191			0	0	149	100	0	0					2	1.19	165	98.21	1	0.6			14.5992	1029.12	0.0142	0.988682	14.5992	1455.4	0.01	0.991996	14.5992	840.274	0.0174	0.986138	0.00494359	0.00348987	0.00606232
p4-47024049	4	47024049	47.024			0	0	149	100							2	1.19	166	98.81					13.5922	624.194	0.0218	0.982627					13.5922	624.194	0.0218	0.982627	0.00761133		0.00761133
p4-47024050	4	47024050	47.0241			0	0	149	100							2	1.19	166	98.81					13.5922	624.194	0.0218	0.982627					13.5922	624.194	0.0218	0.982627	0.00761133		0.00761133
p4-47065765	4	47065765	47.0658			0	0	149	100							1	0.6	167	99.4					13.5852	882.743	0.0154	0.987721					13.5852	882.743	0.0154	0.987721	0.00536562		0.00536562
p4-47065766	4	47065766	47.0658			0	0	149	100							1	0.6	167	99.4					13.5852	882.743	0.0154	0.987721					13.5852	882.743	0.0154	0.987721	0.00536562		0.00536562
p4-47071618	4	47071618	47.0716					149	100									168	100
p4-47071619	4	47071619	47.0716			0	0	149	100							1	0.6	167	99.4					13.5852	882.743	0.0154	0.987721					13.5852	882.743	0.0154	0.987721	0.00536562		0.00536562
p4-47078182	4	47078182	47.0782			0	0	148	99.33	1	0.67					1	0.6	167	99.4	0	0			13.5665	882.743	0.0154	0.987738	-15.5656	882.743	-0.0176	0.985931	-0.9995	1.4233	-0.7023	0.482523	0.00535819	0.00615327	0.316482
p4-47085017	4	47085017	47.085			0	0	148	99.33	1	0.67					1	0.6	167	99.4	0	0			13.5665	882.743	0.0154	0.987738	-15.5656	882.743	-0.0176	0.985931	-0.9995	1.4233	-0.7023	0.482523	0.00535819	0.00615327	0.316482
p4-47086503	4	47086503	47.0865					148	99.33	1	0.67							168	100	0	0							-15.5725	882.743	-0.0176	0.985925	-15.5725	882.743	-0.0176	0.985925		0.00615602	0.00615602
p4-47086504	4	47086504	47.0865					148	99.33	1	0.67							168	100	0	0							-15.5725	882.743	-0.0176	0.985925	-15.5725	882.743	-0.0176	0.985925		0.00615602	0.00615602
p4-47086623	4	47086623	47.0866					149	100									168	100
p4-47086624	4	47086624	47.0866			1	0.67	148	99.33							0	0	168	100					-13.1583	882.743	-0.0149	0.988107					-13.1583	882.743	-0.0149	0.988107	0.00519599		0.00519599
p4-47116468	4	47116468	47.1165			2	1.34	147	98.66							0	0	168	100					-15.573	845.96	-0.0184	0.985313					-15.573	845.96	-0.0184	0.985313	0.00642588		0.00642588
p4-47117771	4	47117771	47.1178			3	2.01	146	97.99							0	0	168	100					-15.295	707.102	-0.0216	0.982743					-15.295	707.102	-0.0216	0.982743	0.00756018		0.00756018
p4-47117972	4	47117972	47.118			3	2.01	146	97.99							0	0	168	100					-15.295	707.102	-0.0216	0.982743					-15.295	707.102	-0.0216	0.982743	0.00756018		0.00756018
p4-47119454	4	47119454	47.1195			1	0.67	148	99.33							0	0	168	100					-13.1583	882.743	-0.0149	0.988107					-13.1583	882.743	-0.0149	0.988107	0.00519599		0.00519599
p4-47119455	4	47119455	47.1195			1	0.67	148	99.33							0	0	168	100					-13.1583	882.743	-0.0149	0.988107					-13.1583	882.743	-0.0149	0.988107	0.00519599		0.00519599
p4-47120862	4	47120862	47.1209					149	100									168	100
p4-47120863	4	47120863	47.1209			1	0.67	148	99.33							0	0	168	100					-15.5725	882.743	-0.0176	0.985925					-15.5725	882.743	-0.0176	0.985925	0.00615602		0.00615602
p4-47129048	4	47129048	47.129			3	2.01	146	97.99							0	0	168	100					-15.295	707.102	-0.0216	0.982743					-15.295	707.102	-0.0216	0.982743	0.00756018		0.00756018
p4-47129516	4	47129516	47.1295			3	2.01	146	97.99							0	0	168	100					-15.295	707.102	-0.0216	0.982743					-15.295	707.102	-0.0216	0.982743	0.00756018		0.00756018
p4-47130458	4	47130458	47.1305			2	1.34	147	98.66							0	0	168	100					-15.573	845.96	-0.0184	0.985313					-15.573	845.96	-0.0184	0.985313	0.00642588		0.00642588
p4-47130459	4	47130459	47.1305			2	1.34	147	98.66							0	0	168	100					-15.573	845.96	-0.0184	0.985313					-15.573	845.96	-0.0184	0.985313	0.00642588		0.00642588
p4-47130909	4	47130909	47.1309			1	0.67	148	99.33							0	0	168	100					-15.5725	882.743	-0.0176	0.985925					-15.5725	882.743	-0.0176	0.985925	0.00615602		0.00615602
p4-47130910	4	47130910	47.1309			1	0.67	148	99.33	0	0					0	0	167	99.4	1	0.6			-15.5656	882.743	-0.0176	0.985931	13.5665	882.743	0.0154	0.987738	-0.9995	1.4233	-0.7023	0.482523	0.00615327	0.00535819	0.316482
p4-47131992	4	47131992	47.132			1	0.67	148	99.33	0	0					0	0	167	99.4	1	0.6			-15.5656	882.743	-0.0176	0.985931	13.5665	882.743	0.0154	0.987738	-0.9995	1.4233	-0.7023	0.482523	0.00615327	0.00535819	0.316482
p4-47132081	4	47132081	47.1321					149	100	0	0							167	99.4	1	0.6							13.5852	882.743	0.0154	0.987721	13.5852	882.743	0.0154	0.987721		0.00536562	0.00536562
p4-47132082	4	47132082	47.1321					149	100	0	0							167	99.4	1	0.6							13.5852	882.743	0.0154	0.987721	13.5852	882.743	0.0154	0.987721		0.00536562	0.00536562
p4-47132988	4	47132988	47.133					149	100									168	100

## Sheet: CHR5
cnv	chr	pos	pos_MB	0 copy (cont)	% 0 copy (cont)	1 copy (cont)	% 1 copy (cont)	Normal (cont)	% Normal (cont)	3 copy (cont)	% 3 copy (cont	4 copy (cont)	% 4 copy (cont)	0 copy (case)	% 0 copy (case)	1 copy (case)	% 1 copy (case)	Normal (case)	% Normal (case)	3 copy (case)	% 3 copy (case	4 copy (case)	% 4 copy (case)	Parameter Estimate Deletion	Std Err Deletion	Zvalue Deletion	Pvalue Deletion	Parameter Estimate Duplication	Std Err Duplication	Zvalue Duplication	Pvalue Duplication	Parameter Estimate Both/Either	Std Err Both/Either	Zvalue Both/Either	Pvalue Both/Either	Neg Log10 Deletion	Neg Log10 Duplication	Neg Log10 Both/Either
p5-24401005	5	24401005	24.401			3	2.01	144	96.64	1	0.67	1	0.67			0	0	162	96.43	5	2.98	1	0.6	-15.8883	709.723	-0.0224	0.98214	0.0704	0.6347	0.1109	0.91166	-0.4486	0.674	-0.6656	0.505643	0.00782679	0.0401672	0.296156
p5-24404392	5	24404392	24.4044			5	3.36	142	95.3	1	0.67	1	0.67			0	0	162	96.43	5	2.98	1	0.6	-17.1894	953.147	-0.018	0.985611	0.0441	0.6349	0.0695	0.944602	-0.9297	0.6078	-1.5295	0.126135	0.00629428	0.0247511	0.899164
p5-24405571	5	24405571	24.4056			6	4.03	141	94.63	1	0.67	1	0.67			0	0	162	96.43	5	2.98	1	0.6	-17.2783	884.003	-0.0195	0.984406	0.0306	0.6351	0.0481	0.961601	-1.117	0.587	-1.9028	0.0570672	0.00682578	0.0170052	1.24361
p5-24405674	5	24405674	24.4057			6	4.03	141	94.63	1	0.67	1	0.67			0	0	162	96.43	5	2.98	1	0.6	-17.2783	884.003	-0.0195	0.984406	0.0306	0.6351	0.0481	0.961601	-1.117	0.587	-1.9028	0.0570672	0.00682578	0.0170052	1.24361
p5-24405756	5	24405756	24.4058			6	4.03	141	94.63	1	0.67	1	0.67			0	0	162	96.43	5	2.98	1	0.6	-17.2783	884.003	-0.0195	0.984406	0.0306	0.6351	0.0481	0.961601	-1.117	0.587	-1.9028	0.0570672	0.00682578	0.0170052	1.24361
p5-24405758	5	24405758	24.4058			6	4.03	141	94.63	1	0.67	1	0.67			0	0	162	96.43	4	2.38	2	1.19	-17.2746	884.165	-0.0195	0.984412	0.1116	0.5958	0.1873	0.851392	-1.117	0.587	-1.9028	0.0570672	0.00682305	0.0698706	1.24361
p5-24405759	5	24405759	24.4058			7	4.7	140	93.96	1	0.67	1	0.67			0	0	162	96.43	4	2.38	2	1.19	-17.0334	777.225	-0.0219	0.982515	0.111	0.5955	0.1864	0.85217	-1.1425	0.5808	-1.967	0.0491798	0.00766069	0.069474	1.30821
p5-24405836	5	24405836	24.4058			7	4.7	140	93.96	1	0.67	1	0.67			0	0	162	96.43	5	2.98	1	0.6	-17.0368	777.009	-0.0219	0.982507	0.0299	0.6348	0.0471	0.962457	-1.1425	0.5808	-1.967	0.0491798	0.0076644	0.0166188	1.30821
p5-24410046	5	24410046	24.41			7	4.7	140	93.96	1	0.67	1	0.67			0	0	162	96.43	5	2.98	1	0.6	-17.0368	777.009	-0.0219	0.982507	0.0299	0.6348	0.0471	0.962457	-1.1425	0.5808	-1.967	0.0491798	0.0076644	0.0166188	1.30821
p5-24410047	5	24410047	24.41			7	4.7	140	93.96	2	1.34	0	0			0	0	162	96.43	5	2.98	1	0.6	-17.0236	777.776	-0.0219	0.982538	0.4802	0.8309	0.5779	0.563332	-1.1425	0.5808	-1.967	0.0491798	0.00765079	0.249236	1.30821
p5-24410379	5	24410379	24.4104			6	4.03	141	94.63	2	1.34	0	0			0	0	162	96.43	5	2.98	1	0.6	-17.2642	884.583	-0.0195	0.984429	0.4817	0.8316	0.5792	0.562448	-1.117	0.587	-1.9028	0.0570672	0.00681567	0.249918	1.24361
p5-24410380	5	24410380	24.4104			6	4.03	141	94.63	2	1.34	0	0			0	0	162	96.43	5	2.98	1	0.6	-17.2642	884.583	-0.0195	0.984429	0.4817	0.8316	0.5792	0.562448	-1.117	0.587	-1.9028	0.0570672	0.00681567	0.249918	1.24361
p5-24411182	5	24411182	24.4112			5	3.36	142	95.3	2	1.34	0	0			0	0	162	96.43	5	2.98	1	0.6	-17.1759	953.87	-0.018	0.985634	0.4966	0.8311	0.5976	0.550133	-0.9297	0.6078	-1.5295	0.126135	0.00628447	0.259532	0.899164
p5-24411183	5	24411183	24.4112			5	3.36	142	95.3	2	1.34					0	0	162	96.43	6	3.57			-17.1784	953.716	-0.018	0.985629	0.4502	0.9082	0.4957	0.620137	-0.9297	0.6078	-1.5295	0.126135	0.00628643	0.207513	0.899164
p5-24412022	5	24412022	24.412			2	1.34	146	97.99	1	0.67					0	0	162	96.43	6	3.57			-15.5566	848.03	-0.0183	0.985364	0.8085	1.0923	0.7402	0.459169	-0.0143	0.7712	-0.0186	0.985162	0.00640328	0.338028	0.00649237
p5-24412023	5	24412023	24.412			3	2.01	144	96.64	2	1.34					0	0	162	96.43	6	3.57			-15.8782	710.323	-0.0224	0.982166	0.4838	0.9054	0.5344	0.593072	-0.4486	0.674	-0.6656	0.505643	0.00781512	0.226893	0.296156
p5-24439501	5	24439501	24.4395			4	2.68	143	95.97	2	1.34					0	0	162	96.43	6	3.57			-16.5811	988.222	-0.0168	0.986613	0.482	0.9047	0.5328	0.594151	-0.5071	0.6554	-0.7738	0.439065	0.0058531	0.226103	0.357471
p5-24439688	5	24439688	24.4397			4	2.68	142	95.3	3	2.01					0	0	162	96.43	6	3.57			-16.5947	986.894	-0.0168	0.986584	-0.0521	0.7722	-0.0674	0.946232	-0.7536	0.6234	-1.2089	0.226718	0.00586588	0.0240023	0.644515
p5-24439823	5	24439823	24.4398			4	2.68	142	95.3	3	2.01					0	0	162	96.43	6	3.57			-16.5947	986.894	-0.0168	0.986584	-0.0521	0.7722	-0.0674	0.946232	-0.7536	0.6234	-1.2089	0.226718	0.00586588	0.0240023	0.644515
p5-24440753	5	24440753	24.4408			3	2.01	143	95.97	3	2.01					0	0	162	96.43	6	3.57			-15.2961	707.052	-0.0216	0.98274	-0.034	0.7713	-0.0441	0.964825	-0.5071	0.6554	-0.7738	0.439065	0.00756126	0.0155514	0.357471
p5-24440754	5	24440754	24.4408			3	2.01	143	95.97	3	2.01					0	0	162	96.43	6	3.57			-15.2961	707.052	-0.0216	0.98274	-0.034	0.7713	-0.0441	0.964825	-0.5071	0.6554	-0.7738	0.439065	0.00756126	0.0155514	0.357471
p5-24440957	5	24440957	24.441			3	2.01	144	96.64	2	1.34					0	0	162	96.43	6	3.57			-15.2924	707.332	-0.0216	0.982751	0.096	0.8327	0.1152	0.908257	-0.4486	0.674	-0.6656	0.505643	0.00755642	0.0417914	0.296156
p5-24440958	5	24440958	24.441			3	2.01	144	96.64	2	1.34					0	0	162	96.43	6	3.57			-15.2924	707.332	-0.0216	0.982751	0.096	0.8327	0.1152	0.908257	-0.4486	0.674	-0.6656	0.505643	0.00755642	0.0417914	0.296156
p5-24441151	5	24441151	24.4412			2	1.34	145	97.32	2	1.34					0	0	162	96.43	6	3.57			-15.5704	846.317	-0.0184	0.985321	0.096	0.8327	0.1152	0.908257	-0.3835	0.6968	-0.5504	0.582064	0.00642205	0.0417914	0.235029
p5-24441152	5	24441152	24.4412			2	1.34	145	97.32	2	1.34					0	0	162	96.43	6	3.57			-15.5704	846.317	-0.0184	0.985321	0.096	0.8327	0.1152	0.908257	-0.3835	0.6968	-0.5504	0.582064	0.00642205	0.0417914	0.235029
p5-24441836	5	24441836	24.4418			2	1.34	146	97.99	1	0.67					0	0	162	96.43	6	3.57			-15.5566	848.03	-0.0183	0.985364	0.8085	1.0923	0.7402	0.459169	-0.0143	0.7712	-0.0186	0.985162	0.00640328	0.338028	0.00649237
p5-24441837	5	24441837	24.4418			3	2.01	145	97.32	1	0.67					0	0	162	96.43	6	3.57			-15.8733	711.074	-0.0223	0.98219	0.7891	1.0925	0.7223	0.470095	-0.3835	0.6968	-0.5504	0.582064	0.00780433	0.327815	0.235029
p5-24461099	5	24461099	24.4611			3	2.01	145	97.32	1	0.67					0	0	162	96.43	6	3.57			-15.8733	711.074	-0.0223	0.98219	0.7891	1.0925	0.7223	0.470095	-0.3835	0.6968	-0.5504	0.582064	0.00780433	0.327815	0.235029
p5-24462542	5	24462542	24.4625			2	1.34	146	97.99	1	0.67					0	0	162	96.43	6	3.57			-15.5566	848.03	-0.0183	0.985364	0.8085	1.0923	0.7402	0.459169	-0.0143	0.7712	-0.0186	0.985162	0.00640328	0.338028	0.00649237
p5-24462543	5	24462543	24.4625			2	1.34	146	97.99	1	0.67					0	0	162	96.43	6	3.57			-15.5566	848.03	-0.0183	0.985364	0.8085	1.0923	0.7402	0.459169	-0.0143	0.7712	-0.0186	0.985162	0.00640328	0.338028	0.00649237
p5-24469328	5	24469328	24.4693			1	0.67	147	98.66	1	0.67					0	0	162	96.43	6	3.57			-13.1583	882.743	-0.0149	0.988107	0.8276	1.0921	0.7578	0.448588	0.5179	0.9033	0.5733	0.566432	0.00519599	0.348152	0.246853
p5-24469329	5	24469329	24.4693			2	1.34	146	97.99	1	0.67					0	0	162	96.43	6	3.57			-13.169	624.194	-0.0211	0.983168	0.8276	1.0921	0.7578	0.448588	0.323	0.8139	0.3968	0.691515	0.00737234	0.348152	0.160198
p5-24480800	5	24480800	24.4808			2	1.34	146	97.99	1	0.67					0	0	161	95.83	7	4.17			-13.169	624.194	-0.0211	0.983168	0.9889	1.0812	0.9147	0.360357	0.4553	0.7908	0.5757	0.564806	0.00737234	0.443267	0.248101
p5-24484651	5	24484651	24.4847			2	1.34	146	97.99	1	0.67					0	0	159	94.64	9	5.36			-13.169	624.194	-0.0211	0.983168	1.2549	1.0665	1.1767	0.23933	0.6717	0.7569	0.8874	0.374866	0.00737234	0.621003	0.426124
p5-24484865	5	24484865	24.4849			2	1.34	146	97.99	1	0.67					0	0	159	94.64	9	5.36			-13.169	624.194	-0.0211	0.983168	1.2549	1.0665	1.1767	0.23933	0.6717	0.7569	0.8874	0.374866	0.00737234	0.621003	0.426124
p5-24486338	5	24486338	24.4863			2	1.34	146	97.99	1	0.67					0	0	159	94.64	9	5.36			-13.169	624.194	-0.0211	0.983168	1.2549	1.0665	1.1767	0.23933	0.6717	0.7569	0.8874	0.374866	0.00737234	0.621003	0.426124
p5-24486348	5	24486348	24.4863			2	1.34	146	97.99	1	0.67	0	0			0	0	159	94.64	8	4.76	1	0.6	-13.169	624.194	-0.0211	0.983168	1.2149	1.029	1.1806	0.237746	0.6717	0.7569	0.8874	0.374866	0.00737234	0.623887	0.426124
p5-24486349	5	24486349	24.4863			3	2.01	145	97.32	1	0.67	0	0			0	0	159	94.64	8	4.76	1	0.6	-14.1798	840.274	-0.0169	0.986536	1.2149	1.029	1.1806	0.237746	0.5143	0.6994	0.7354	0.462099	0.00588698	0.623887	0.335265
p5-24487973	5	24487973	24.488			3	2.01	145	97.32	1	0.67	0	0			0	0	159	94.64	8	4.76	1	0.6	-14.1798	840.274	-0.0169	0.986536	1.2149	1.029	1.1806	0.237746	0.5143	0.6994	0.7354	0.462099	0.00588698	0.623887	0.335265
p5-24495767	5	24495767	24.4958			2	1.34	146	97.99	1	0.67	0	0			0	0	159	94.64	8	4.76	1	0.6	-13.169	624.194	-0.0211	0.983168	1.2149	1.029	1.1806	0.237746	0.6717	0.7569	0.8874	0.374866	0.00737234	0.623887	0.426124
p5-24495768	5	24495768	24.4958			2	1.34	146	97.99	1	0.67	0	0			0	0	159	94.64	8	4.76	1	0.6	-13.169	624.194	-0.0211	0.983168	1.2149	1.029	1.1806	0.237746	0.6717	0.7569	0.8874	0.374866	0.00737234	0.623887	0.426124
p5-24504939	5	24504939	24.5049			1	0.67	147	98.66	1	0.67					0	0	161	95.83	7	4.17			-13.1583	882.743	-0.0149	0.988107	0.9889	1.0812	0.9147	0.360357	0.6587	0.8826	0.7463	0.455495	0.00519599	0.443267	0.341516
p5-24504940	5	24504940	24.5049			1	0.67	147	98.66	1	0.67					0	0	161	95.83	7	4.17			-13.1583	882.743	-0.0149	0.988107	0.9889	1.0812	0.9147	0.360357	0.6587	0.8826	0.7463	0.455495	0.00519599	0.443267	0.341516
p5-24505055	5	24505055	24.5051			1	0.67	147	98.66	1	0.67					0	0	165	98.21	3	1.79			-13.1583	882.743	-0.0149	0.988107	0.1131	1.1659	0.097	0.922734	-0.1159	1.0216	-0.1135	0.909662	0.00519599	0.0349233	0.0411199
p5-24505056	5	24505056	24.5051			1	0.67	147	98.66	1	0.67					0	0	165	98.21	3	1.79			-13.1583	882.743	-0.0149	0.988107	0.1131	1.1659	0.097	0.922734	-0.1159	1.0216	-0.1135	0.909662	0.00519599	0.0349233	0.0411199
p5-24506167	5	24506167	24.5062					148	99.33	1	0.67							165	98.21	3	1.79							0.1131	1.1659	0.097	0.922734	0.1131	1.1659	0.097	0.922734		0.0349233	0.0349233
p5-24506168	5	24506168	24.5062			1	0.67	147	98.66	1	0.67					0	0	165	98.21	3	1.79			-15.5707	882.743	-0.0176	0.985927	0.094	1.166	0.0806	0.935728	-0.5991	0.9271	-0.6462	0.518154	0.00615528	0.0288506	0.285541
p5-24526093	5	24526093	24.5261			2	1.34	146	97.99	1	0.67					0	0	165	98.21	3	1.79			-15.5718	846.135	-0.0184	0.985317	0.094	1.166	0.0806	0.935728	-0.6917	0.8847	-0.7819	0.434287	0.006424	0.0288506	0.362224
p5-24528410	5	24528410	24.5284			2	1.34	146	97.99	1	0.67					0	0	165	98.21	3	1.79			-15.5718	846.135	-0.0184	0.985317	0.094	1.166	0.0806	0.935728	-0.6917	0.8847	-0.7819	0.434287	0.006424	0.0288506	0.362224
p5-24530721	5	24530721	24.5307			1	0.67	147	98.66	1	0.67					0	0	165	98.21	3	1.79			-15.5707	882.743	-0.0176	0.985927	0.094	1.166	0.0806	0.935728	-0.5991	0.9271	-0.6462	0.518154	0.00615528	0.0288506	0.285541
p5-24530722	5	24530722	24.5307			1	0.67	147	98.66	1	0.67					0	0	165	98.21	3	1.79			-15.5707	882.743	-0.0176	0.985927	0.094	1.166	0.0806	0.935728	-0.5991	0.9271	-0.6462	0.518154	0.00615528	0.0288506	0.285541
p5-24531932	5	24531932	24.5319					148	99.33	1	0.67							165	98.21	3	1.79							0.1131	1.1659	0.097	0.922734	0.1131	1.1659	0.097	0.922734		0.0349233	0.0349233
p5-24531933	5	24531933	24.5319					148	99.33	1	0.67							165	98.21	3	1.79							0.1131	1.1659	0.097	0.922734	0.1131	1.1659	0.097	0.922734		0.0349233	0.0349233
p5-24533820	5	24533820	24.5338					148	99.33	1	0.67							166	98.81	2	1.19							-0.2994	1.2353	-0.2424	0.808483	-0.2994	1.2353	-0.2424	0.808483		0.092329	0.092329
p5-24533821	5	24533821	24.5338					148	99.33	1	0.67							166	98.81	2	1.19							-0.2994	1.2353	-0.2424	0.808483	-0.2994	1.2353	-0.2424	0.808483		0.092329	0.092329
p5-24535698	5	24535698	24.5357					149	100	0	0							166	98.81	2	1.19							13.5922	624.194	0.0218	0.982627	13.5922	624.194	0.0218	0.982627		0.00761133	0.00761133
p5-24535699	5	24535699	24.5357					149	100	0	0							166	98.81	2	1.19							13.5922	624.194	0.0218	0.982627	13.5922	624.194	0.0218	0.982627		0.00761133	0.00761133
p5-24535839	5	24535839	24.5358					149	100	0	0							167	99.4	1	0.6							13.5852	882.743	0.0154	0.987721	13.5852	882.743	0.0154	0.987721		0.00536562	0.00536562
p5-24535840	5	24535840	24.5358					149	100	0	0							166	98.81	2	1.19							13.5922	624.194	0.0218	0.982627	13.5922	624.194	0.0218	0.982627		0.00761133	0.00761133
p5-24538285	5	24538285	24.5383					149	100	0	0							166	98.81	2	1.19							13.5922	624.194	0.0218	0.982627	13.5922	624.194	0.0218	0.982627		0.00761133	0.00761133
p5-24542144	5	24542144	24.5421					149	100	0	0							167	99.4	1	0.6							13.5852	882.743	0.0154	0.987721	13.5852	882.743	0.0154	0.987721		0.00536562	0.00536562
p5-24542145	5	24542145	24.5421					148	99.33	1	0.67							167	99.4	1	0.6							-0.9995	1.4233	-0.7023	0.482523	-0.9995	1.4233	-0.7023	0.482523		0.316482	0.316482
p5-24546636	5	24546636	24.5466					148	99.33	1	0.67							167	99.4	1	0.6							-0.9995	1.4233	-0.7023	0.482523	-0.9995	1.4233	-0.7023	0.482523		0.316482	0.316482
p5-24548510	5	24548510	24.5485					149	100	0	0							167	99.4	1	0.6							13.5852	882.743	0.0154	0.987721	13.5852	882.743	0.0154	0.987721		0.00536562	0.00536562
p5-24548511	5	24548511	24.5485					149	100	0	0							166	98.81	2	1.19							13.5922	624.194	0.0218	0.982627	13.5922	624.194	0.0218	0.982627		0.00761133	0.00761133
p5-24550456	5	24550456	24.5505					148	99.33	0	0	1	0.67					163	97.02	5	2.98	0	0					-0.0571	0.7471	-0.0764	0.939124	0.6381	1.1073	0.5763	0.564426		0.0272771	0.248393
p5-24550562	5	24550562	24.5506					148	99.33	0	0	1	0.67					163	97.02	5	2.98	0	0					-0.0571	0.7471	-0.0764	0.939124	0.6381	1.1073	0.5763	0.564426		0.0272771	0.248393
p5-24553603	5	24553603	24.5536					149	100	0	0							163	97.02	5	2.98							14.6134	650.874	0.0225	0.982087	14.6134	650.874	0.0225	0.982087		0.00784986	0.00784986
p5-24553604	5	24553604	24.5536					149	100	0	0							163	97.02	5	2.98							14.6134	650.874	0.0225	0.982087	14.6134	650.874	0.0225	0.982087		0.00784986	0.00784986
p5-24555245	5	24555245	24.5552					149	100	0	0							166	98.81	2	1.19							13.5922	624.194	0.0218	0.982627	13.5922	624.194	0.0218	0.982627		0.00761133	0.00761133
p5-24555246	5	24555246	24.5552					149	100	0	0							166	98.81	2	1.19							13.5922	624.194	0.0218	0.982627	13.5922	624.194	0.0218	0.982627		0.00761133	0.00761133
p5-24555299	5	24555299	24.5553					149	100	0	0							167	99.4	1	0.6							13.5852	882.743	0.0154	0.987721	13.5852	882.743	0.0154	0.987721		0.00536562	0.00536562
p5-24555300	5	24555300	24.5553			0	0	149	100	0	0					1	0.6	166	98.81	1	0.6			13.5922	882.743	0.0154	0.987715	13.5922	882.743	0.0154	0.987715	13.5922	624.194	0.0218	0.982627	0.00536839	0.00536839	0.00761133
p5-24559346	5	24559346	24.5593			1	0.67	148	99.33	0	0					3	1.79	164	97.62	1	0.6			0.952	1.3309	0.7153	0.474404	13.5965	882.743	0.0154	0.987711	1.1471	1.2686	0.9043	0.365854	0.323852	0.00537008	0.436692
p5-24562558	5	24562558	24.5626			2	1.34	147	98.66	0	0					3	1.79	164	97.62	1	0.6			0.4909	1.0861	0.452	0.651252	13.5918	882.743	0.0154	0.987715	0.6804	1.0227	0.6653	0.505869	0.186251	0.00536824	0.295962
p5-24564351	5	24564351	24.5644			2	1.34	147	98.66	0	0					3	1.79	164	97.62	1	0.6			0.4909	1.0861	0.452	0.651252	13.5918	882.743	0.0154	0.987715	0.6804	1.0227	0.6653	0.505869	0.186251	0.00536824	0.295962
p5-24565621	5	24565621	24.5656			0	0	149	100	0	0					3	1.79	164	97.62	1	0.6			15.745	706.251	0.0223	0.982214	14.5992	1455.4	0.01	0.991996	15.5906	630.587	0.0247	0.980275	0.00779405	0.00348987	0.00865199
p5-24565622	5	24565622	24.5656			0	0	149	100	0	0					3	1.79	163	97.02	2	1.19			16.7472	1165.07	0.0144	0.988531	15.6063	1696.73	0.0092	0.992661	16.4841	952.224	0.0173	0.986188	0.00500957	0.00319891	0.0060401
p5-24566947	5	24566947	24.5669			0	0	149	100	0	0					3	1.79	163	97.02	2	1.19			16.7472	1165.07	0.0144	0.988531	15.6063	1696.73	0.0092	0.992661	16.4841	952.224	0.0173	0.986188	0.00500957	0.00319891	0.0060401
p5-24568914	5	24568914	24.5689			0	0	149	100	0	0					2	1.19	164	97.62	2	1.19			14.6063	1029.12	0.0142	0.988676	14.6063	1029.12	0.0142	0.988676	14.6063	727.699	0.0201	0.983986	0.004946	0.004946	0.00701107
p5-24568915	5	24568915	24.5689			0	0	149	100	0	0					2	1.19	163	97.02	3	1.79			14.6134	1029.12	0.0142	0.988671	14.6134	840.274	0.0174	0.986124	14.6134	650.874	0.0225	0.982087	0.00494842	0.00606825	0.00784986
p5-24569131	5	24569131	24.5691			1	0.67	147	98.66	1	0.67					2	1.19	163	97.02	3	1.79			-0.2973	1.2355	-0.2406	0.809866	0.1082	1.1661	0.0928	0.92606	-0.0741	0.8523	-0.087	0.930709	0.0915869	0.0333606	0.0311862
p5-24571681	5	24571681	24.5717			2	1.34	146	97.99	1	0.67					2	1.19	163	97.02	3	1.79			-1.0098	1.0133	-0.9966	0.318971	0.0888	1.1662	0.0761	0.939308	-0.499	0.7484	-0.6668	0.504929	0.496249	0.0271918	0.29677
p5-24571808	5	24571808	24.5718			2	1.34	146	97.99	1	0.67					2	1.19	162	96.43	4	2.38			-1.0026	1.0133	-0.9895	0.32243	0.3836	1.13	0.3395	0.734216	-0.3095	0.7258	-0.4264	0.669801	0.491564	0.134176	0.174054
p5-24571877	5	24571877	24.5719			2	1.34	146	97.99	1	0.67					1	0.6	163	97.02	4	2.38			-1.703	1.2356	-1.3782	0.168133	0.3765	1.1299	0.3332	0.738994	-0.499	0.7484	-0.6668	0.504929	0.774348	0.131359	0.29677
p5-24571878	5	24571878	24.5719			2	1.34	146	97.99	1	0.67					1	0.6	160	95.24	7	4.17			-1.6813	1.2357	-1.3606	0.173631	0.9578	1.0816	0.8855	0.375867	-0.0073	0.6966	-0.0105	0.991609	0.760373	0.424966	0.00365962
p5-24572050	5	24572050	24.5721			2	1.34	146	97.99	1	0.67					1	0.6	158	94.05	9	5.36			-1.6666	1.2357	-1.3487	0.17744	1.2238	1.0667	1.1472	0.251296	0.2305	0.6785	0.3398	0.734037	0.750949	0.599814	0.134282
p5-24572194	5	24572194	24.5722			3	2.01	145	97.32	1	0.67					1	0.6	158	94.05	9	5.36			-1.7306	1.2121	-1.4277	0.153368	1.2227	1.0667	1.1462	0.251728	0.1331	0.6402	0.2079	0.835288	0.814267	0.599069	0.0781639
p5-24572336	5	24572336	24.5723			3	2.01	145	97.32	1	0.67					1	0.6	157	93.45	10	5.95			-1.7236	1.212	-1.4221	0.154996	1.3354	1.0614	1.2582	0.208331	0.2306	0.6316	0.3651	0.715024	0.809679	0.681246	0.145679
p5-24572481	5	24572481	24.5725			3	2.01	145	97.32	1	0.67					1	0.6	156	92.86	11	6.55			-1.7165	1.2119	-1.4164	0.15665	1.4382	1.0569	1.3608	0.173591	0.3201	0.6243	0.5127	0.608127	0.805071	0.760474	0.216006
p5-24572934	5	24572934	24.5729			3	2.01	145	97.32	1	0.67					1	0.6	155	92.26	12	7.14			-1.7094	1.2118	-1.4107	0.158329	1.5328	1.053	1.4556	0.14551	0.4028	0.6178	0.652	0.514395	0.800441	0.837106	0.288703
p5-24573826	5	24573826	24.5738			4	2.68	144	96.64	1	0.67					1	0.6	155	92.26	12	7.14			-1.7697	1.192	-1.4847	0.137635	1.5317	1.053	1.4546	0.145782	0.3106	0.5866	0.5294	0.596518	0.861271	0.836297	0.224377
p5-24574793	5	24574793	24.5748			4	2.68	144	96.64	1	0.67					1	0.6	155	92.26	12	7.14			-1.7697	1.192	-1.4847	0.137635	1.5317	1.053	1.4546	0.145782	0.3106	0.5866	0.5294	0.596518	0.861271	0.836297	0.224377
p5-24575572	5	24575572	24.5756			3	2.01	145	97.32	1	0.67					1	0.6	155	92.26	12	7.14			-1.7094	1.2118	-1.4107	0.158329	1.5328	1.053	1.4556	0.14551	0.4028	0.6178	0.652	0.514395	0.800441	0.837106	0.288703
p5-24575573	5	24575573	24.5756			3	2.01	145	97.32	1	0.67					1	0.6	155	92.26	12	7.14			-1.7094	1.2118	-1.4107	0.158329	1.5328	1.053	1.4556	0.14551	0.4028	0.6178	0.652	0.514395	0.800441	0.837106	0.288703
p5-24575684	5	24575684	24.5757			1	0.67	147	98.66	1	0.67					1	0.6	155	92.26	12	7.14			-0.9316	1.4237	-0.6543	0.512892	1.5533	1.0529	1.4753	0.140119	0.9402	0.777	1.2101	0.226242	0.289974	0.853503	0.645427
p5-24575685	5	24575685	24.5757			1	0.67	147	98.66	1	0.67					1	0.6	155	92.26	12	7.14			-0.9316	1.4237	-0.6543	0.512892	1.5533	1.0529	1.4753	0.140119	0.9402	0.777	1.2101	0.226242	0.289974	0.853503	0.645427
p5-24576052	5	24576052	24.5761			0	0	148	99.33	1	0.67					1	0.6	155	92.26	12	7.14			13.6536	882.743	0.0155	0.987659	1.5724	1.0535	1.4926	0.135541	1.6524	1.0504	1.5731	0.115687	0.00539277	0.867929	0.936714
p5-24576053	5	24576053	24.5761			0	0	148	99.33	1	0.67					1	0.6	155	92.26	12	7.14			13.6536	882.743	0.0155	0.987659	1.5724	1.0535	1.4926	0.135541	1.6524	1.0504	1.5731	0.115687	0.00539277	0.867929	0.936714
p5-24576143	5	24576143	24.5761			0	0	148	99.33	1	0.67					1	0.6	157	93.45	10	5.95			13.6385	882.743	0.0155	0.987673	1.375	1.0613	1.2956	0.195102	1.4703	1.0566	1.3916	0.164035	0.0053868	0.709737	0.785064
p5-24576144	5	24576144	24.5761			0	0	148	99.33	1	0.67					1	0.6	157	93.45	10	5.95			13.6385	882.743	0.0155	0.987673	1.375	1.0613	1.2956	0.195102	1.4703	1.0566	1.3916	0.164035	0.0053868	0.709737	0.785064
p5-24576900	5	24576900	24.5769			0	0	148	99.33	1	0.67					1	0.6	158	94.05	9	5.36			13.6311	882.743	0.0154	0.98768	1.2622	1.0665	1.1836	0.236589	1.3676	1.061	1.2889	0.197428	0.00538384	0.626005	0.704592
p5-24576901	5	24576901	24.5769			0	0	148	99.33	1	0.67					1	0.6	158	94.05	9	5.36			13.6311	882.743	0.0154	0.98768	1.2622	1.0665	1.1836	0.236589	1.3676	1.061	1.2889	0.197428	0.00538384	0.626005	0.704592
p5-24577233	5	24577233	24.5772			0	0	148	99.33	1	0.67					1	0.6	159	94.64	8	4.76			13.6237	882.743	0.0154	0.987686	1.1371	1.0729	1.0598	0.28925	1.2549	1.0664	1.1768	0.239292	0.00538091	0.538727	0.621072
p5-24577234	5	24577234	24.5772			0	0	148	99.33	1	0.67					1	0.6	159	94.64	8	4.76			13.6237	882.743	0.0154	0.987686	1.1371	1.0729	1.0598	0.28925	1.2549	1.0664	1.1768	0.239292	0.00538091	0.538727	0.621072
p5-24579009	5	24579009	24.579					148	99.33	1	0.67							160	95.24	8	4.76							1.1298	1.0729	1.053	0.292345	1.1298	1.0729	1.053	0.292345		0.534104	0.534104
p5-24579010	5	24579010	24.579					148	99.33	1	0.67							160	95.24	8	4.76							1.1298	1.0729	1.053	0.292345	1.1298	1.0729	1.053	0.292345		0.534104	0.534104
p5-24579199	5	24579199	24.5792					148	99.33	1	0.67							161	95.83	7	4.17							0.9889	1.0812	0.9147	0.360355	0.9889	1.0812	0.9147	0.360355		0.443269	0.443269
p5-24579200	5	24579200	24.5792					148	99.33	1	0.67							161	95.83	7	4.17							0.9889	1.0812	0.9147	0.360355	0.9889	1.0812	0.9147	0.360355		0.443269	0.443269
p5-24579409	5	24579409	24.5794					148	99.33	1	0.67							162	96.43	6	3.57							0.8276	1.0921	0.7578	0.448588	0.8276	1.0921	0.7578	0.448588		0.348152	0.348152
p5-24579410	5	24579410	24.5794					148	99.33	1	0.67							158	94.05	10	5.95							1.3676	1.061	1.2889	0.197428	1.3676	1.061	1.2889	0.197428		0.704592	0.704592
p5-24590446	5	24590446	24.5904					148	99.33	1	0.67							157	93.45	11	6.55							1.4703	1.0566	1.3916	0.164035	1.4703	1.0566	1.3916	0.164035		0.785064	0.785064
p5-24590614	5	24590614	24.5906					148	99.33	1	0.67							156	92.86	12	7.14							1.5648	1.0527	1.4866	0.137133	1.5648	1.0527	1.4866	0.137133		0.862858	0.862858
p5-24590962	5	24590962	24.591					148	99.33	1	0.67							155	92.26	13	7.74							1.6524	1.0504	1.5731	0.115687	1.6524	1.0504	1.5731	0.115687		0.936714	0.936714
p5-24591118	5	24591118	24.5911					148	99.33	1	0.67							154	91.67	14	8.33							1.7342	1.0478	1.655	0.097922	1.7342	1.0478	1.655	0.097922		1.00912	1.00912
p5-24591616	5	24591616	24.5916					148	99.33	1	0.67							154	91.67	14	8.33							1.7342	1.0478	1.655	0.097922	1.7342	1.0478	1.655	0.097922		1.00912	1.00912
p5-24593143	5	24593143	24.5931					148	99.33	1	0.67							155	92.26	13	7.74							1.6524	1.0504	1.5731	0.115687	1.6524	1.0504	1.5731	0.115687		0.936714	0.936714
p5-24593144	5	24593144	24.5931					148	99.33	1	0.67							155	92.26	13	7.74							1.6524	1.0504	1.5731	0.115687	1.6524	1.0504	1.5731	0.115687		0.936714	0.936714
p5-24593227	5	24593227	24.5932					148	99.33	1	0.67							158	94.05	10	5.95							1.3676	1.061	1.2889	0.197428	1.3676	1.061	1.2889	0.197428		0.704592	0.704592
p5-24593228	5	24593228	24.5932					148	99.33	1	0.67							158	94.05	10	5.95							1.3676	1.061	1.2889	0.197428	1.3676	1.061	1.2889	0.197428		0.704592	0.704592
p5-24593279	5	24593279	24.5933					148	99.33	1	0.67							159	94.64	9	5.36							1.2549	1.0664	1.1768	0.239292	1.2549	1.0664	1.1768	0.239292		0.621072	0.621072
p5-24593280	5	24593280	24.5933			1	0.67	147	98.66	1	0.67					0	0	159	94.64	9	5.36			-15.5275	882.743	-0.0176	0.985966	1.2358	1.0666	1.1586	0.246612	0.5427	0.7986	0.6796	0.496785	0.0061381	0.607985	0.303832
p5-24593317	5	24593317	24.5933			1	0.67	147	98.66	1	0.67					0	0	159	94.64	9	5.36			-15.5275	882.743	-0.0176	0.985966	1.2358	1.0666	1.1586	0.246612	0.5427	0.7986	0.6796	0.496785	0.0061381	0.607985	0.303832
p5-24593515	5	24593515	24.5935			1	0.67	147	98.66	1	0.67					0	0	162	96.43	6	3.57			-15.5493	882.743	-0.0176	0.985946	0.8085	1.0923	0.7402	0.459169	0.1154	0.8325	0.1386	0.889771	0.00614678	0.338028	0.0507216
p5-24593516	5	24593516	24.5935			3	2.01	145	97.32	1	0.67					0	0	162	96.43	6	3.57			-15.2791	708.428	-0.0216	0.982793	0.8085	1.0923	0.7402	0.459169	-0.1182	0.7296	-0.162	0.87133	0.007538	0.338028	0.0598175
p5-24595424	5	24595424	24.5954			4	2.68	144	96.64	1	0.67					0	0	162	96.43	6	3.57			-16.5768	989.399	-0.0168	0.986633	0.7891	1.0925	0.7223	0.470095	-0.4486	0.674	-0.6656	0.505643	0.00584458	0.327815	0.296156
p5-24595506	5	24595506	24.5955			4	2.68	144	96.64	1	0.67					0	0	162	96.43	6	3.57			-16.5768	989.399	-0.0168	0.986633	0.7891	1.0925	0.7223	0.470095	-0.4486	0.674	-0.6656	0.505643	0.00584458	0.327815	0.296156
p5-24596333	5	24596333	24.5963			2	1.34	146	97.99	1	0.67					0	0	162	96.43	6	3.57			-13.169	624.194	-0.0211	0.983168	0.8276	1.0921	0.7578	0.448588	0.323	0.8139	0.3968	0.691515	0.00737234	0.348152	0.160198
p5-24596334	5	24596334	24.5963			2	1.34	146	97.99	1	0.67					0	0	162	96.43	6	3.57			-13.169	624.194	-0.0211	0.983168	0.8276	1.0921	0.7578	0.448588	0.323	0.8139	0.3968	0.691515	0.00737234	0.348152	0.160198
p5-24596473	5	24596473	24.5965					148	99.33	1	0.67							162	96.43	6	3.57							0.8276	1.0921	0.7578	0.448588	0.8276	1.0921	0.7578	0.448588		0.348152	0.348152
p5-24596474	5	24596474	24.5965					147	98.66	2	1.34							162	96.43	6	3.57							0.5179	0.9033	0.5733	0.566432	0.5179	0.9033	0.5733	0.566432		0.246853	0.246853
p5-24600895	5	24600895	24.6009					147	98.66	2	1.34							162	96.43	6	3.57							0.5179	0.9033	0.5733	0.566432	0.5179	0.9033	0.5733	0.566432		0.246853	0.246853
p5-24606720	5	24606720	24.6067					148	99.33	1	0.67							162	96.43	6	3.57							0.8276	1.0921	0.7578	0.448588	0.8276	1.0921	0.7578	0.448588		0.348152	0.348152
p5-24606721	5	24606721	24.6067					148	99.33	1	0.67							161	95.83	7	4.17							0.9889	1.0812	0.9147	0.360355	0.9889	1.0812	0.9147	0.360355		0.443269	0.443269
p5-24626978	5	24626978	24.627			0	0	148	99.33	1	0.67					1	0.6	160	95.24	7	4.17			13.6164	882.743	0.0154	0.987693	0.9962	1.0812	0.9214	0.356846	1.1298	1.0729	1.053	0.292345	0.005378	0.447519	0.534104
p5-24629253	5	24629253	24.6293			0	0	148	99.33	1	0.67					1	0.6	161	95.83	6	3.57			13.6091	882.743	0.0154	0.9877	0.8348	1.0921	0.7644	0.44465	0.9889	1.0812	0.9147	0.360355	0.00537511	0.351982	0.443269
p5-24629254	5	24629254	24.6293			0	0	148	99.33	1	0.67					1	0.6	161	95.83	6	3.57			13.6091	882.743	0.0154	0.9877	0.8348	1.0921	0.7644	0.44465	0.9889	1.0812	0.9147	0.360355	0.00537511	0.351982	0.443269
p5-24635800	5	24635800	24.6358					148	99.33	1	0.67							162	96.43	6	3.57							0.8276	1.0921	0.7578	0.448588	0.8276	1.0921	0.7578	0.448588		0.348152	0.348152
p5-24635801	5	24635801	24.6358					148	99.33	1	0.67							162	96.43	6	3.57							0.8276	1.0921	0.7578	0.448588	0.8276	1.0921	0.7578	0.448588		0.348152	0.348152
p5-24649820	5	24649820	24.6498					148	99.33	1	0.67							165	98.21	3	1.79							0.1131	1.1659	0.097	0.922734	0.1131	1.1659	0.097	0.922734		0.0349233	0.0349233
p5-24649821	5	24649821	24.6498			0	0	148	99.33	1	0.67					2	1.19	163	97.02	3	1.79			13.5947	624.194	0.0218	0.982624	0.1273	1.1659	0.1092	0.913082	0.6381	1.1073	0.5763	0.564426	0.00761275	0.0394904	0.248393
p5-24660878	5	24660878	24.6609			0	0	148	99.33	1	0.67					2	1.19	163	97.02	3	1.79			13.5947	624.194	0.0218	0.982624	0.1273	1.1659	0.1092	0.913082	0.6381	1.1073	0.5763	0.564426	0.00761275	0.0394904	0.248393
p5-24674886	5	24674886	24.6749			0	0	148	99.33	1	0.67					1	0.6	164	97.62	3	1.79			13.5876	882.743	0.0154	0.987719	0.1201	1.1659	0.103	0.917924	0.4078	1.1296	0.361	0.718069	0.00536656	0.0371935	0.143834
p5-24674887	5	24674887	24.6749			0	0	148	99.33	1	0.67					1	0.6	164	97.62	3	1.79			13.5876	882.743	0.0154	0.987719	0.1201	1.1659	0.103	0.917924	0.4078	1.1296	0.361	0.718069	0.00536656	0.0371935	0.143834
p5-24679045	5	24679045	24.679					148	99.33	1	0.67							165	98.21	3	1.79							0.1131	1.1659	0.097	0.922734	0.1131	1.1659	0.097	0.922734		0.0349233	0.0349233
p5-24679046	5	24679046	24.679			2	1.34	146	97.99	1	0.67					0	0	165	98.21	3	1.79			-15.5718	846.135	-0.0184	0.985317	0.094	1.166	0.0806	0.935728	-0.6917	0.8847	-0.7819	0.434287	0.006424	0.0288506	0.362224
p5-24682757	5	24682757	24.6828			2	1.34	146	97.99	1	0.67					0	0	165	98.21	3	1.79			-15.5718	846.135	-0.0184	0.985317	0.094	1.166	0.0806	0.935728	-0.6917	0.8847	-0.7819	0.434287	0.006424	0.0288506	0.362224
p5-24697946	5	24697946	24.6979			1	0.67	147	98.66	1	0.67					0	0	165	98.21	3	1.79			-13.1583	882.743	-0.0149	0.988107	0.1131	1.1659	0.097	0.922734	-0.1159	1.0216	-0.1135	0.909662	0.00519599	0.0349233	0.0411199
p5-24697947	5	24697947	24.6979			1	0.67	147	98.66	1	0.67					0	0	165	98.21	3	1.79			-13.1583	882.743	-0.0149	0.988107	0.1131	1.1659	0.097	0.922734	-0.1159	1.0216	-0.1135	0.909662	0.00519599	0.0349233	0.0411199
p5-24698043	5	24698043	24.698					148	99.33	1	0.67							165	98.21	3	1.79							0.1131	1.1659	0.097	0.922734	0.1131	1.1659	0.097	0.922734		0.0349233	0.0349233
p5-24698044	5	24698044	24.698			1	0.67	147	98.66	1	0.67					0	0	165	98.21	3	1.79			-13.1583	882.743	-0.0149	0.988107	0.1131	1.1659	0.097	0.922734	-0.1159	1.0216	-0.1135	0.909662	0.00519599	0.0349233	0.0411199
p5-24701919	5	24701919	24.7019			1	0.67	147	98.66	1	0.67					0	0	165	98.21	3	1.79			-13.1583	882.743	-0.0149	0.988107	0.1131	1.1659	0.097	0.922734	-0.1159	1.0216	-0.1135	0.909662	0.00519599	0.0349233	0.0411199
p5-24704343	5	24704343	24.7043					148	99.33	1	0.67							165	98.21	3	1.79							0.1131	1.1659	0.097	0.922734	0.1131	1.1659	0.097	0.922734		0.0349233	0.0349233
p5-24704344	5	24704344	24.7043					147	98.66	2	1.34							165	98.21	3	1.79							-0.1159	1.0216	-0.1135	0.909662	-0.1159	1.0216	-0.1135	0.909662		0.0411199	0.0411199
p5-24709186	5	24709186	24.7092					147	98.66	2	1.34							163	97.02	5	2.98							0.3516	0.9301	0.378	0.705449	0.3516	0.9301	0.378	0.705449		0.151534	0.151534
p5-24709294	5	24709294	24.7093					147	98.66	2	1.34							162	96.43	6	3.57							0.5179	0.9033	0.5733	0.566432	0.5179	0.9033	0.5733	0.566432		0.246853	0.246853
p5-24709382	5	24709382	24.7094					147	98.66	2	1.34							159	94.64	9	5.36							0.8896	0.8527	1.0433	0.296811	0.8896	0.8527	1.0433	0.296811		0.52752	0.52752
p5-24710263	5	24710263	24.7103					145	97.32	4	2.68							159	94.64	9	5.36							0.5143	0.6994	0.7354	0.462099	0.5143	0.6994	0.7354	0.462099		0.335265	0.335265
p5-24710894	5	24710894	24.7109			1	0.67	144	96.64	4	2.68					0	0	158	94.05	10	5.95			-15.5442	882.743	-0.0176	0.985951	0.5884	0.6874	0.856	0.392012	0.258	0.6307	0.4091	0.682496	0.00614475	0.4067	0.1659
p5-24715049	5	24715049	24.715			1	0.67	144	96.64	4	2.68					0	0	157	93.45	11	6.55			-15.5381	882.743	-0.0176	0.985956	0.6682	0.6758	0.9888	0.32277	0.3448	0.6199	0.5562	0.578097	0.00614234	0.491107	0.238
p5-24715127	5	24715127	24.7151			1	0.67	144	96.64	4	2.68					0	0	156	92.86	12	7.14			-15.532	882.743	-0.0176	0.985962	0.7415	0.6657	1.1138	0.265344	0.4242	0.6105	0.6949	0.487117	0.00613988	0.576191	0.312366
p5-24715688	5	24715688	24.7157			1	0.67	144	96.64	4	2.68					0	0	155	92.26	13	7.74			-15.5257	882.743	-0.0176	0.985968	0.8093	0.6568	1.2322	0.217882	0.4976	0.6022	0.8263	0.408629	0.00613738	0.661778	0.38867
p5-24716376	5	24716376	24.7164			1	0.67	144	96.64	4	2.68					0	0	155	92.26	13	7.74			-15.5257	882.743	-0.0176	0.985968	0.8093	0.6568	1.2322	0.217882	0.4976	0.6022	0.8263	0.408629	0.00613738	0.661778	0.38867
p5-24717059	5	24717059	24.7171					145	97.32	4	2.68							155	92.26	13	7.74							0.8233	0.6555	1.256	0.209121	0.8233	0.6555	1.256	0.209121		0.679603	0.679603
p5-24717060	5	24717060	24.7171					145	97.32	4	2.68							155	92.26	13	7.74							0.8233	0.6555	1.256	0.209121	0.8233	0.6555	1.256	0.209121		0.679603	0.679603
p5-24732072	5	24732072	24.7321					146	97.99	3	2.01							155	92.26	13	7.74							0.9931	0.7151	1.3888	0.164908	0.9931	0.7151	1.3888	0.164908		0.782758	0.782758
p5-24732073	5	24732073	24.7321					146	97.99	3	2.01							155	92.26	13	7.74							0.9931	0.7151	1.3888	0.164908	0.9931	0.7151	1.3888	0.164908		0.782758	0.782758
p5-24732186	5	24732186	24.7322					147	98.66	2	1.34							155	92.26	13	7.74							1.2334	0.8162	1.5111	0.130769	1.2334	0.8162	1.5111	0.130769		0.883496	0.883496
p5-24732187	5	24732187	24.7322					147	98.66	2	1.34							155	92.26	13	7.74							1.2334	0.8162	1.5111	0.130769	1.2334	0.8162	1.5111	0.130769		0.883496	0.883496
p5-24732725	5	24732725	24.7327					147	98.66	2	1.34							156	92.86	12	7.14							1.1577	0.8235	1.4059	0.15976	1.1577	0.8235	1.4059	0.15976		0.796531	0.796531
p5-24732726	5	24732726	24.7327					147	98.66	2	1.34							156	92.86	12	7.14							1.1577	0.8235	1.4059	0.15976	1.1577	0.8235	1.4059	0.15976		0.796531	0.796531
p5-24739253	5	24739253	24.7393					148	99.33	1	0.67							159	94.64	9	5.36							1.2549	1.0664	1.1768	0.239292	1.2549	1.0664	1.1768	0.239292		0.621072	0.621072
p5-24739254	5	24739254	24.7393					148	99.33	1	0.67							159	94.64	9	5.36							1.2549	1.0664	1.1768	0.239292	1.2549	1.0664	1.1768	0.239292		0.621072	0.621072
p5-24739851	5	24739851	24.7399					148	99.33	1	0.67							163	97.02	5	2.98							0.6381	1.1073	0.5763	0.564426	0.6381	1.1073	0.5763	0.564426		0.248393	0.248393
p5-24739852	5	24739852	24.7399					148	99.33	1	0.67							163	97.02	5	2.98							0.6381	1.1073	0.5763	0.564426	0.6381	1.1073	0.5763	0.564426		0.248393	0.248393
p5-24740026	5	24740026	24.74					148	99.33	1	0.67							164	97.62	4	2.38							0.4078	1.1296	0.361	0.718069	0.4078	1.1296	0.361	0.718069		0.143834	0.143834
p5-24740027	5	24740027	24.74			1	0.67	147	98.66	1	0.67					0	0	164	97.62	4	2.38			-15.5636	882.743	-0.0176	0.985933	0.3888	1.1297	0.3441	0.730749	-0.3044	0.8811	-0.3454	0.72976	0.00615247	0.136232	0.13682
p5-24774510	5	24774510	24.7745			2	1.34	146	97.99	1	0.67					0	0	164	97.62	4	2.38			-15.583	624.194	-0.025	0.980083	0.3694	1.1299	0.3269	0.743749	-0.7293	0.781	-0.9337	0.350466	0.0087372	0.128574	0.455354
p5-24779394	5	24779394	24.7794			2	1.34	146	97.99	1	0.67					0	0	164	97.62	4	2.38			-15.583	624.194	-0.025	0.980083	0.3694	1.1299	0.3269	0.743749	-0.7293	0.781	-0.9337	0.350466	0.0087372	0.128574	0.455354
p5-24780410	5	24780410	24.7804			1	0.67	147	98.66	1	0.67					0	0	164	97.62	4	2.38			-15.5636	882.743	-0.0176	0.985933	0.3888	1.1297	0.3441	0.730749	-0.3044	0.8811	-0.3454	0.72976	0.00615247	0.136232	0.13682
p5-24780411	5	24780411	24.7804			1	0.67	147	98.66	1	0.67					0	0	164	97.62	4	2.38			-15.5636	882.743	-0.0176	0.985933	0.3888	1.1297	0.3441	0.730749	-0.3044	0.8811	-0.3454	0.72976	0.00615247	0.136232	0.13682
p5-24780466	5	24780466	24.7805					148	99.33	1	0.67							164	97.62	4	2.38							0.4078	1.1296	0.361	0.718069	0.4078	1.1296	0.361	0.718069		0.143834	0.143834
p5-24780467	5	24780467	24.7805	0	0	0	0	148	99.33	1	0.67			1	0.6	1	0.6	162	96.43	4	2.38			13.232	733.683	0.018	0.985611	0.4221	1.1296	0.3737	0.708647	0.8276	1.0921	0.7578	0.448588	0.00629449	0.14957	0.348152
p5-24813811	5	24813811	24.8138	0	0	1	0.67	147	98.66	1	0.67			1	0.6	1	0.6	162	96.43	4	2.38			0.7047	1.2324	0.5718	0.567475	0.4158	1.1296	0.3681	0.712822	0.5179	0.9033	0.5733	0.566432	0.246053	0.147019	0.246853
p5-24815648	5	24815648	24.8156	0	0	1	0.67	147	98.66	1	0.67			1	0.6	2	1.19	161	95.83	4	2.38			0.923	1.2207	0.7562	0.449556	0.421	1.1297	0.3727	0.709407	0.6587	0.8826	0.7463	0.455495	0.347217	0.149105	0.341516
p5-24816291	5	24816291	24.8163	0	0	1	0.67	147	98.66	1	0.67			1	0.6	2	1.19	161	95.83	4	2.38			0.923	1.2207	0.7562	0.449556	0.421	1.1297	0.3727	0.709407	0.6587	0.8826	0.7463	0.455495	0.347217	0.149105	0.341516
p5-24821827	5	24821827	24.8218			1	0.67	147	98.66	1	0.67					3	1.79	161	95.83	4	2.38			0.9535	1.3305	0.7167	0.473577	0.4193	1.1297	0.3712	0.71051	0.6587	0.8826	0.7463	0.455495	0.324609	0.14843	0.341516
p5-24821828	5	24821828	24.8218			1	0.67	147	98.66	1	0.67					3	1.79	161	95.83	4	2.38			0.9535	1.3305	0.7167	0.473577	0.4193	1.1297	0.3712	0.71051	0.6587	0.8826	0.7463	0.455495	0.324609	0.14843	0.341516
p5-24821959	5	24821959	24.822			0	0	148	99.33	1	0.67					3	1.79	161	95.83	4	2.38			14.6091	840.274	0.0174	0.986129	0.4293	1.1297	0.3801	0.703903	0.9889	1.0812	0.9147	0.360355	0.00606645	0.152487	0.443269
p5-24821960	5	24821960	24.822			0	0	148	99.33	1	0.67					3	1.79	161	95.83	4	2.38			14.6091	840.274	0.0174	0.986129	0.4293	1.1297	0.3801	0.703903	0.9889	1.0812	0.9147	0.360355	0.00606645	0.152487	0.443269
p5-24822502	5	24822502	24.8225			0	0	148	99.33	1	0.67					2	1.19	162	96.43	4	2.38			13.6019	624.194	0.0218	0.982615	0.4221	1.1296	0.3737	0.708647	0.8276	1.0921	0.7578	0.448588	0.0076168	0.14957	0.348152
p5-24822503	5	24822503	24.8225			0	0	148	99.33	1	0.67					2	1.19	162	96.43	4	2.38			13.6019	624.194	0.0218	0.982615	0.4221	1.1296	0.3737	0.708647	0.8276	1.0921	0.7578	0.448588	0.0076168	0.14957	0.348152
p5-24843551	5	24843551	24.8436			0	0	148	99.33	1	0.67					1	0.6	163	97.02	4	2.38			13.5947	882.743	0.0154	0.987713	0.4149	1.1296	0.3673	0.713369	0.6381	1.1073	0.5763	0.564426	0.00536939	0.146686	0.248393
p5-24843552	5	24843552	24.8436			0	0	148	99.33	1	0.67					2	1.19	162	96.43	4	2.38			13.6019	624.194	0.0218	0.982615	0.4221	1.1296	0.3737	0.708647	0.8276	1.0921	0.7578	0.448588	0.0076168	0.14957	0.348152
p5-24854364	5	24854364	24.8544			0	0	147	98.66	2	1.34					2	1.19	160	95.24	6	3.57			13.5973	624.194	0.0218	0.98262	0.1299	0.8326	0.156	0.876041	0.4176	0.8072	0.5173	0.604941	0.00761423	0.0574757	0.218287
p5-24854449	5	24854449	24.8544			0	0	147	98.66	2	1.34					2	1.19	160	95.24	6	3.57			13.5973	624.194	0.0218	0.98262	0.1299	0.8326	0.156	0.876041	0.4176	0.8072	0.5173	0.604941	0.00761423	0.0574757	0.218287
p5-24861678	5	24861678	24.8617			0	0	148	99.33	1	0.67					2	1.19	161	95.83	5	2.98			13.6091	624.194	0.0218	0.982605	0.6525	1.1073	0.5892	0.555694	0.9889	1.0812	0.9147	0.360355	0.00762088	0.255164	0.443269
p5-24861679	5	24861679	24.8617			0	0	148	99.33	1	0.67					2	1.19	161	95.83	5	2.98			13.6091	624.194	0.0218	0.982605	0.6525	1.1073	0.5892	0.555694	0.9889	1.0812	0.9147	0.360355	0.00762088	0.255164	0.443269
p5-24862174	5	24862174	24.8622			0	0	148	99.33	1	0.67					1	0.6	163	97.02	4	2.38			13.5947	882.743	0.0154	0.987713	0.4149	1.1296	0.3673	0.713369	0.6381	1.1073	0.5763	0.564426	0.00536939	0.146686	0.248393
p5-24862175	5	24862175	24.8622			0	0	148	99.33	1	0.67					1	0.6	163	97.02	4	2.38			13.5947	882.743	0.0154	0.987713	0.4149	1.1296	0.3673	0.713369	0.6381	1.1073	0.5763	0.564426	0.00536939	0.146686	0.248393
p5-24877548	5	24877548	24.8775			0	0	148	99.33	1	0.67					1	0.6	164	97.62	3	1.79			13.5876	882.743	0.0154	0.987719	0.1201	1.1659	0.103	0.917924	0.4078	1.1296	0.361	0.718069	0.00536656	0.0371935	0.143834
p5-24877549	5	24877549	24.8775			1	0.67	147	98.66	1	0.67					1	0.6	164	97.62	3	1.79			0.2179	1.6836	0.1295	0.897002	0.1141	1.1659	0.0979	0.922013	0.1479	0.9669	0.1529	0.878462	0.0472068	0.0352627	0.0562771
p5-24883408	5	24883408	24.8834			1	0.67	147	98.66	1	0.67					1	0.6	165	98.21	2	1.19			0.2144	1.6851	0.1272	0.898758	-0.2984	1.2353	-0.2415	0.809139	-0.1159	1.0216	-0.1135	0.909662	0.0463572	0.091977	0.0411199
p5-24883409	5	24883409	24.8834			5	3.36	143	95.97	1	0.67					3	1.79	163	97.02	2	1.19			-0.8463	0.8286	-1.0213	0.30711	-0.3243	1.2356	-0.2625	0.792933	-0.6813	0.6839	-0.9961	0.319194	0.512706	0.100763	0.495946
p5-24891622	5	24891622	24.8916			6	4.03	142	95.3	1	0.67					3	1.79	163	97.02	2	1.19			-1.1772	0.7834	-1.5026	0.132941	-0.3422	1.2358	-0.277	0.781818	-0.9324	0.6519	-1.4303	0.152622	0.876343	0.106894	0.816384
p5-24891675	5	24891675	24.8917			6	4.03	142	95.3	1	0.67					3	1.79	163	97.02	2	1.19			-1.1772	0.7834	-1.5026	0.132941	-0.3422	1.2358	-0.277	0.781818	-0.9324	0.6519	-1.4303	0.152622	0.876343	0.106894	0.816384
p5-24891689	5	24891689	24.8917			5	3.36	143	95.97	1	0.67					3	1.79	163	97.02	2	1.19			-1.1315	0.7974	-1.419	0.155902	-0.3405	1.2358	-0.2755	0.782929	-0.8931	0.6631	-1.3469	0.178014	0.807149	0.106278	0.749545
p5-24891690	5	24891690	24.8917			7	4.7	141	94.63	1	0.67					3	1.79	163	97.02	2	1.19			-1.2202	0.7712	-1.582	0.11364	-0.3439	1.2358	-0.2783	0.780776	-0.9696	0.642	-1.5103	0.130957	0.94447	0.107473	0.882871
p5-24891753	5	24891753	24.8918			9	6.04	139	93.29	1	0.67					3	1.79	163	97.02	2	1.19			-1.5018	0.737	-2.0377	0.0415827	-0.364	1.2359	-0.2945	0.768358	-1.2001	0.6145	-1.9529	0.0508282	1.38109	0.114436	1.2939
p5-24891908	5	24891908	24.8919			9	6.04	139	93.29	1	0.67					3	1.79	162	96.43	3	1.79			-1.4956	0.7368	-2.0298	0.0423798	0.0486	1.1666	0.0416	0.966788	-1.0222	0.5847	-1.7482	0.0804237	1.37284	0.0146688	1.09462
p5-24892308	5	24892308	24.8923			9	6.04	139	93.29	1	0.67					4	2.38	160	95.24	4	2.38			-1.2119	0.6744	-1.7968	0.0723606	0.3485	1.1303	0.3083	0.757845	-0.7417	0.544	-1.3635	0.172724	1.1405	0.12042	0.762646
p5-24893181	5	24893181	24.8932			9	6.04	138	92.62	2	1.34					4	2.38	160	95.24	4	2.38			-1.2296	0.6753	-1.8208	0.0686329	-0.3653	0.8821	-0.4141	0.678801	-0.9063	0.529	-1.7132	0.0866682	1.16347	0.168258	1.06214
p5-24893474	5	24893474	24.8935			7	4.7	140	93.96	2	1.34					4	2.38	160	95.24	4	2.38			-0.9518	0.7108	-1.339	0.180572	-0.3447	0.8818	-0.3909	0.695863	-0.709	0.5518	-1.2849	0.198827	0.74335	0.157476	0.701524
p5-24893475	5	24893475	24.8935			7	4.7	140	93.96	2	1.34					4	2.38	160	95.24	4	2.38			-0.9518	0.7108	-1.339	0.180572	-0.3447	0.8818	-0.3909	0.695863	-0.709	0.5518	-1.2849	0.198827	0.74335	0.157476	0.701524
p5-24893779	5	24893779	24.8938			6	4.03	141	94.63	2	1.34					4	2.38	160	95.24	4	2.38			-0.9051	0.7244	-1.2496	0.211455	-0.3426	0.8818	-0.3885	0.697677	-0.6745	0.5604	-1.2036	0.22874	0.674782	0.156346	0.640659
p5-24893780	5	24893780	24.8938			6	4.03	141	94.63	2	1.34					4	2.38	160	95.24	4	2.38			-0.9051	0.7244	-1.2496	0.211455	-0.3426	0.8818	-0.3885	0.697677	-0.6745	0.5604	-1.2036	0.22874	0.674782	0.156346	0.640659
p5-24894545	5	24894545	24.8945			6	4.03	141	94.63	2	1.34					3	1.79	161	95.83	4	2.38			-1.1824	0.7839	-1.5084	0.13145	-0.3481	0.8818	-0.3948	0.692994	-0.808	0.5776	-1.399	0.161823	0.881239	0.159271	0.79096
p5-24894546	5	24894546	24.8945			6	4.03	141	94.63	2	1.34					3	1.79	161	95.83	4	2.38			-1.1824	0.7839	-1.5084	0.13145	-0.3481	0.8818	-0.3948	0.692994	-0.808	0.5776	-1.399	0.161823	0.881239	0.159271	0.79096
p5-24894824	5	24894824	24.8948			4	2.68	143	95.97	2	1.34					2	1.19	162	96.43	4	2.38			-1.4931	0.9127	-1.6358	0.101875	-0.3509	0.8818	-0.398	0.690645	-0.8959	0.6173	-1.4514	0.146661	0.991934	0.160745	0.833686
p5-24894825	5	24894825	24.8948			4	2.68	143	95.97	2	1.34					2	1.19	162	96.43	4	2.38			-1.4931	0.9127	-1.6358	0.101875	-0.3509	0.8818	-0.398	0.690645	-0.8959	0.6173	-1.4514	0.146661	0.991934	0.160745	0.833686
p5-24894955	5	24894955	24.895			0	0	147	98.66	2	1.34					1	0.6	163	97.02	4	2.38			13.5757	882.743	0.0154	0.98773	-0.2973	0.8811	-0.3374	0.735848	-0.0741	0.8523	-0.087	0.930709	0.00536182	0.133212	0.0311862
p5-24894956	5	24894956	24.895			0	0	147	98.66	2	1.34					1	0.6	163	97.02	4	2.38			13.5757	882.743	0.0154	0.98773	-0.2973	0.8811	-0.3374	0.735848	-0.0741	0.8523	-0.087	0.930709	0.00536182	0.133212	0.0311862
p5-24895791	5	24895791	24.8958			0	0	148	99.33	1	0.67					1	0.6	163	97.02	4	2.38			13.5947	882.743	0.0154	0.987713	0.4149	1.1296	0.3673	0.713369	0.6381	1.1073	0.5763	0.564426	0.00536939	0.146686	0.248393
p5-24895792	5	24895792	24.8958			0	0	148	99.33	1	0.67					2	1.19	162	96.43	4	2.38			13.6019	624.194	0.0218	0.982615	0.4221	1.1296	0.3737	0.708647	0.8276	1.0921	0.7578	0.448588	0.0076168	0.14957	0.348152
p5-24903743	5	24903743	24.9037			0	0	148	99.33	1	0.67					2	1.19	161	95.83	5	2.98			13.6091	624.194	0.0218	0.982605	0.6525	1.1073	0.5892	0.555694	0.9889	1.0812	0.9147	0.360355	0.00762088	0.255164	0.443269
p5-24906379	5	24906379	24.9064			0	0	148	99.33	1	0.67					2	1.19	160	95.24	6	3.57			13.622	624.194	0.0218	0.982589	1.4473	1.1935	1.2126	0.22527	1.6536	1.1527	1.4346	0.151415	0.00762819	0.647296	0.81983
p5-24906510	5	24906510	24.9065			0	0	148	99.33	1	0.67					2	1.19	158	94.05	8	4.76			13.6353	624.194	0.0218	0.982572	1.6635	1.1516	1.4445	0.148592	1.8276	1.1253	1.6241	0.104348	0.00763568	0.828006	0.981514
p5-24906649	5	24906649	24.9066			0	0	148	99.33	1	0.67					2	1.19	155	92.26	11	6.55			13.6561	624.194	0.0219	0.982545	1.9146	1.1136	1.7192	0.0855711	2.0414	1.0979	1.8593	0.0629819	0.00764743	1.06767	1.20078
p5-24906764	5	24906764	24.9068			0	0	148	99.33	1	0.67					2	1.19	155	92.26	11	6.55			13.6561	624.194	0.0219	0.982545	1.9146	1.1136	1.7192	0.0855711	2.0414	1.0979	1.8593	0.0629819	0.00764743	1.06767	1.20078
p5-24915607	5	24915607	24.9156			0	0	148	99.33	1	0.67					2	1.19	156	92.86	10	5.95			13.6491	624.194	0.0219	0.982554	1.838	1.1241	1.635	0.102042	1.975	1.1057	1.7862	0.0740707	0.00764346	0.99122	1.13035
p5-24915608	5	24915608	24.9156			0	0	148	99.33	1	0.67					2	1.19	156	92.86	10	5.95			13.6491	624.194	0.0219	0.982554	1.838	1.1241	1.635	0.102042	1.975	1.1057	1.7862	0.0740707	0.00764346	0.99122	1.13035
p5-24916127	5	24916127	24.9161			0	0	148	99.33	1	0.67					2	1.19	158	94.05	8	4.76			13.6353	624.194	0.0218	0.982572	1.6635	1.1516	1.4445	0.148592	1.8276	1.1253	1.6241	0.104348	0.00763568	0.828006	0.981514
p5-24916128	5	24916128	24.9161			0	0	148	99.33	1	0.67					2	1.19	158	94.05	8	4.76			13.6353	624.194	0.0218	0.982572	1.6635	1.1516	1.4445	0.148592	1.8276	1.1253	1.6241	0.104348	0.00763568	0.828006	0.981514
p5-24918816	5	24918816	24.9188			0	0	148	99.33	1	0.67					2	1.19	159	94.64	7	4.17			13.6237	624.194	0.0218	0.982587	1.0035	1.0812	0.9281	0.353332	1.2549	1.0664	1.1768	0.239292	0.00762912	0.451817	0.621072
p5-24918817	5	24918817	24.9188			0	0	148	99.33	1	0.67					2	1.19	159	94.64	7	4.17			13.6237	624.194	0.0218	0.982587	1.0035	1.0812	0.9281	0.353332	1.2549	1.0664	1.1768	0.239292	0.00762912	0.451817	0.621072
p5-24918896	5	24918896	24.9189			0	0	148	99.33	1	0.67					2	1.19	161	95.83	5	2.98			13.6091	624.194	0.0218	0.982605	0.6525	1.1073	0.5892	0.555694	0.9889	1.0812	0.9147	0.360355	0.00762088	0.255164	0.443269
p5-24918897	5	24918897	24.9189			1	0.67	147	98.66	1	0.67					2	1.19	161	95.83	5	2.98			0.6833	1.4366	0.4757	0.634309	0.644	1.1073	0.5816	0.56082	0.6587	0.8826	0.7463	0.455495	0.197699	0.251177	0.341516
p5-24936023	5	24936023	24.936			1	0.67	147	98.66	1	0.67					2	1.19	161	95.83	5	2.98			0.6833	1.4366	0.4757	0.634309	0.644	1.1073	0.5816	0.56082	0.6587	0.8826	0.7463	0.455495	0.197699	0.251177	0.341516
p5-24936885	5	24936885	24.9369			0	0	148	99.33	1	0.67					2	1.19	161	95.83	5	2.98			13.6091	624.194	0.0218	0.982605	0.6525	1.1073	0.5892	0.555694	0.9889	1.0812	0.9147	0.360355	0.00762088	0.255164	0.443269
p5-24936886	5	24936886	24.9369			0	0	148	99.33	1	0.67					2	1.19	161	95.83	5	2.98			13.6091	624.194	0.0218	0.982605	0.6525	1.1073	0.5892	0.555694	0.9889	1.0812	0.9147	0.360355	0.00762088	0.255164	0.443269
p5-24944290	5	24944290	24.9443			0	0	148	99.33	1	0.67					1	0.6	162	96.43	5	2.98			13.6019	882.743	0.0154	0.987706	0.6453	1.1073	0.5827	0.560068	0.8276	1.0921	0.7578	0.448588	0.00537224	0.25176	0.348152
p5-24944291	5	24944291	24.9443			0	0	148	99.33	1	0.67					1	0.6	161	95.83	6	3.57			13.6091	882.743	0.0154	0.9877	0.8348	1.0921	0.7644	0.44465	0.9889	1.0812	0.9147	0.360355	0.00537511	0.351982	0.443269
p5-24948966	5	24948966	24.949			0	0	148	99.33	1	0.67					1	0.6	161	95.83	6	3.57			13.6091	882.743	0.0154	0.9877	0.8348	1.0921	0.7644	0.44465	0.9889	1.0812	0.9147	0.360355	0.00537511	0.351982	0.443269
p5-24950786	5	24950786	24.9508			0	0	149	100	0	0					1	0.6	164	97.62	3	1.79			14.6063	1455.4	0.01	0.991993	14.6063	840.274	0.0174	0.986131	14.6063	727.699	0.0201	0.983986	0.00349156	0.00606528	0.00701107
p5-24950787	5	24950787	24.9508			2	1.34	147	98.66	0	0					1	0.6	164	97.62	3	1.79			-0.2304	1.4361	-0.1605	0.87252	14.598	840.274	0.0174	0.986139	0.6804	1.0227	0.6653	0.505869	0.0592247	0.00606181	0.295962
p5-24955070	5	24955070	24.9551			4	2.68	145	97.32	0	0					1	0.6	164	97.62	3	1.79			-1.3493	1.244	-1.0846	0.278102	14.5829	840.274	0.0174	0.986153	-0.159	0.832	-0.1911	0.848472	0.555795	0.00605549	0.0713624
p5-24955155	5	24955155	24.9552			4	2.68	143	95.97	2	1.34					1	0.6	164	97.62	3	1.79			-1.3779	1.2474	-1.1046	0.269316	-0.6162	0.9274	-0.6644	0.506407	-0.8951	0.7234	-1.2373	0.215967	0.569738	0.2955	0.665612
p5-24955575	5	24955575	24.9556			4	2.68	143	95.97	2	1.34					1	0.6	163	97.02	4	2.38			-1.3726	1.2468	-1.1009	0.270937	-0.3214	0.8813	-0.3647	0.715338	-0.6813	0.6839	-0.9961	0.319194	0.567132	0.145489	0.495946
p5-24957554	5	24957554	24.9576			4	2.68	143	95.97	2	1.34					1	0.6	163	97.02	4	2.38			-1.3726	1.2468	-1.1009	0.270937	-0.3214	0.8813	-0.3647	0.715338	-0.6813	0.6839	-0.9961	0.319194	0.567132	0.145489	0.495946
p5-24957560	5	24957560	24.9576			3	2.01	144	96.64	2	1.34					0	0	164	97.62	4	2.38			-14.1798	840.274	-0.0169	0.986536	-0.3044	0.8811	-0.3454	0.72976	-0.576	0.7683	-0.7497	0.453418	0.00588698	0.13682	0.343502
p5-24957561	5	24957561	24.9576			3	2.01	144	96.64	2	1.34					0	0	164	97.62	4	2.38			-14.1798	840.274	-0.0169	0.986536	-0.3044	0.8811	-0.3454	0.72976	-0.576	0.7683	-0.7497	0.453418	0.00588698	0.13682	0.343502
p5-24957791	5	24957791	24.9578			2	1.34	145	97.32	2	1.34					0	0	164	97.62	4	2.38			-13.169	624.194	-0.0211	0.983168	-0.3044	0.8811	-0.3454	0.72976	-0.4991	0.7956	-0.6273	0.530464	0.00737234	0.13682	0.275344
p5-24957792	5	24957792	24.9578			2	1.34	145	97.32	2	1.34					0	0	164	97.62	4	2.38			-13.169	624.194	-0.0211	0.983168	-0.3044	0.8811	-0.3454	0.72976	-0.4991	0.7956	-0.6273	0.530464	0.00737234	0.13682	0.275344
p5-24958077	5	24958077	24.9581					147	98.66	2	1.34							164	97.62	4	2.38							-0.3044	0.8811	-0.3454	0.72976	-0.3044	0.8811	-0.3454	0.72976		0.13682	0.13682
p5-24958078	5	24958078	24.9581					147	98.66	2	1.34							164	97.62	4	2.38							-0.3044	0.8811	-0.3454	0.72976	-0.3044	0.8811	-0.3454	0.72976		0.13682	0.13682
p5-24958256	5	24958256	24.9583					148	99.33	1	0.67							164	97.62	4	2.38							0.4078	1.1296	0.361	0.718069	0.4078	1.1296	0.361	0.718069		0.143834	0.143834
p5-24958257	5	24958257	24.9583					148	99.33	1	0.67							163	97.02	5	2.98							0.6381	1.1073	0.5763	0.564426	0.6381	1.1073	0.5763	0.564426		0.248393	0.248393
p5-24965101	5	24965101	24.9651			0	0	148	99.33	1	0.67					1	0.6	162	96.43	5	2.98			13.6019	882.743	0.0154	0.987706	0.6453	1.1073	0.5827	0.560068	0.8276	1.0921	0.7578	0.448588	0.00537224	0.25176	0.348152
p5-24980278	5	24980278	24.9803			0	0	148	99.33	1	0.67					2	1.19	161	95.83	5	2.98			13.6091	624.194	0.0218	0.982605	0.6525	1.1073	0.5892	0.555694	0.9889	1.0812	0.9147	0.360355	0.00762088	0.255164	0.443269
p5-24984188	5	24984188	24.9842			1	0.67	147	98.66	1	0.67					2	1.19	161	95.83	5	2.98			0.6833	1.4366	0.4757	0.634309	0.644	1.1073	0.5816	0.56082	0.6587	0.8826	0.7463	0.455495	0.197699	0.251177	0.341516
p5-24986893	5	24986893	24.9869			1	0.67	147	98.66	1	0.67					2	1.19	161	95.83	5	2.98			0.6833	1.4366	0.4757	0.634309	0.644	1.1073	0.5816	0.56082	0.6587	0.8826	0.7463	0.455495	0.197699	0.251177	0.341516
p5-24987828	5	24987828	24.9878			0	0	148	99.33	1	0.67					2	1.19	161	95.83	5	2.98			13.6091	624.194	0.0218	0.982605	0.6525	1.1073	0.5892	0.555694	0.9889	1.0812	0.9147	0.360355	0.00762088	0.255164	0.443269
p5-24987829	5	24987829	24.9878			0	0	148	99.33	1	0.67					3	1.79	160	95.24	5	2.98			14.6164	840.274	0.0174	0.986122	0.6597	1.1073	0.5958	0.551306	1.1298	1.0729	1.053	0.292345	0.00606949	0.258607	0.534104
p5-24988658	5	24988658	24.9887			0	0	146	97.99	3	2.01					3	1.79	158	94.05	7	4.17			14.5926	840.274	0.0174	0.986144	-0.1262	0.7094	-0.1778	0.858852	0.2305	0.6785	0.3398	0.734037	0.00605956	0.0660817	0.134282
p5-24989674	5	24989674	24.9897			0	0	145	97.32	4	2.68					3	1.79	158	94.05	7	4.17			14.5882	840.274	0.0174	0.986148	-0.2078	0.6773	-0.3068	0.758986	0.1331	0.6402	0.2079	0.835288	0.0060577	0.119766	0.0781639
p5-24989946	5	24989946	24.9899			0	0	145	97.32	4	2.68					3	1.79	157	93.45	8	4.76			14.5951	840.274	0.0174	0.986142	-0.0729	0.6622	-0.1101	0.912364	0.2306	0.6316	0.3651	0.715024	0.00606058	0.039832	0.145679
p5-24990253	5	24990253	24.9903			0	0	145	97.32	4	2.68					3	1.79	157	93.45	8	4.76			14.5951	840.274	0.0174	0.986142	-0.0729	0.6622	-0.1101	0.912364	0.2306	0.6316	0.3651	0.715024	0.00606058	0.039832	0.145679
p5-24993009	5	24993009	24.993			0	0	146	97.99	3	2.01					3	1.79	158	94.05	7	4.17			14.6062	840.274	0.0174	0.986131	0.1563	0.7514	0.2081	0.835181	0.4875	0.7141	0.6827	0.494806	0.00606522	0.0782196	0.305565
p5-24993010	5	24993010	24.993			0	0	146	97.99	3	2.01					3	1.79	158	94.05	7	4.17			14.6062	840.274	0.0174	0.986131	0.1563	0.7514	0.2081	0.835181	0.4875	0.7141	0.6827	0.494806	0.00606522	0.0782196	0.305565
p5-24993445	5	24993445	24.9934			0	0	147	98.66	2	1.34					3	1.79	158	94.05	7	4.17			14.612	840.274	0.0174	0.986126	0.2987	0.8182	0.3651	0.715039	0.6554	0.7916	0.8279	0.4077	0.00606768	0.14567	0.389659
p5-24993446	5	24993446	24.9934			0	0	147	98.66	2	1.34					3	1.79	158	94.05	7	4.17			14.612	840.274	0.0174	0.986126	0.2987	0.8182	0.3651	0.715039	0.6554	0.7916	0.8279	0.4077	0.00606768	0.14567	0.389659
p5-24996428	5	24996428	24.9964			0	0	147	98.66	2	1.34					2	1.19	159	94.64	7	4.17			13.6047	624.194	0.0218	0.982611	0.2914	0.8182	0.3561	0.721772	0.5427	0.7986	0.6796	0.496785	0.00761836	0.1416	0.303832
p5-24996429	5	24996429	24.9964			2	1.34	145	97.32	2	1.34					2	1.19	159	94.64	7	4.17			0.2243	1.1934	0.188	0.850898	0.279	0.8182	0.341	0.733118	0.2617	0.6771	0.3865	0.699107	0.0701226	0.134826	0.155457
p5-25006281	5	25006281	25.0063			6	4.03	141	94.63	2	1.34					2	1.19	159	94.64	7	4.17			-1.5564	0.8875	-1.7538	0.079465	0.2278	0.8189	0.2782	0.780886	-0.5565	0.5465	-1.0184	0.308496	1.09982	0.107412	0.510751
p5-25006376	5	25006376	25.0064			7	4.7	140	93.96	2	1.34					2	1.19	159	94.64	7	4.17			-1.8258	0.8583	-2.1272	0.0334027	0.2081	0.8191	0.254	0.799506	-0.7323	0.5276	-1.388	0.165133	1.47622	0.0971781	0.782166
p5-25006456	5	25006456	25.0065			8	5.37	139	93.29	2	1.34					2	1.19	159	94.64	7	4.17			-1.8544	0.8516	-2.1775	0.0294398	0.207	0.8191	0.2528	0.800453	-0.7614	0.5207	-1.4625	0.143618	1.53106	0.0966642	0.842793
p5-25006547	5	25006547	25.0065			9	6.04	138	92.62	2	1.34					2	1.19	159	94.64	7	4.17			-2.07	0.8333	-2.4841	0.0129892	0.1867	0.8194	0.2279	0.819733	-0.913	0.507	-1.8007	0.0717536	1.88642	0.0863277	1.14416
p5-25006624	5	25006624	25.0066			9	6.04	138	92.62	2	1.34					2	1.19	159	94.64	7	4.17			-2.07	0.8333	-2.4841	0.0129892	0.1867	0.8194	0.2279	0.819733	-0.913	0.507	-1.8007	0.0717536	1.88642	0.0863277	1.14416
p5-25007091	5	25007091	25.0071			9	6.04	139	93.29	1	0.67					2	1.19	160	95.24	6	3.57			-2.0573	0.8328	-2.4703	0.0135011	0.7395	1.0931	0.6765	0.498706	-0.8796	0.535	-1.644	0.100177	1.86963	0.302156	0.999232
p5-25007092	5	25007092	25.0071			9	6.04	139	93.29	1	0.67					2	1.19	160	95.24	6	3.57			-2.0573	0.8328	-2.4703	0.0135011	0.7395	1.0931	0.6765	0.498706	-0.8796	0.535	-1.644	0.100177	1.86963	0.302156	0.999232
p5-25007716	5	25007716	25.0077			8	5.37	140	93.96	1	0.67					2	1.19	160	95.24	6	3.57			-1.8425	0.8511	-2.1648	0.0304011	0.7594	1.0929	0.6948	0.487154	-0.709	0.5518	-1.2849	0.198827	1.51711	0.312334	0.701524
p5-25007717	5	25007717	25.0077			8	5.37	140	93.96	1	0.67					2	1.19	160	95.24	6	3.57			-1.8425	0.8511	-2.1648	0.0304011	0.7594	1.0929	0.6948	0.487154	-0.709	0.5518	-1.2849	0.198827	1.51711	0.312334	0.701524
p5-25007896	5	25007896	25.0079			6	4.03	142	95.3	1	0.67					2	1.19	160	95.24	6	3.57			-1.5449	0.8869	-1.742	0.0815165	0.7797	1.0927	0.7136	0.4755	-0.4713	0.5846	-0.8063	0.420052	1.08875	0.32285	0.376697
p5-25007897	5	25007897	25.0079			6	4.03	142	95.3	1	0.67					2	1.19	160	95.24	6	3.57			-1.5449	0.8869	-1.742	0.0815165	0.7797	1.0927	0.7136	0.4755	-0.4713	0.5846	-0.8063	0.420052	1.08875	0.32285	0.376697
p5-25007989	5	25007989	25.008			5	3.36	143	95.97	1	0.67					2	1.19	160	95.24	6	3.57			-1.5035	0.8987	-1.673	0.0943287	0.781	1.0927	0.7147	0.474774	-0.4238	0.5983	-0.7084	0.478727	1.02536	0.323513	0.319912
p5-25007990	5	25007990	25.008			5	3.36	143	95.97	1	0.67					2	1.19	160	95.24	6	3.57			-1.5035	0.8987	-1.673	0.0943287	0.781	1.0927	0.7147	0.474774	-0.4238	0.5983	-0.7084	0.478727	1.02536	0.323513	0.319912
p5-25008122	5	25008122	25.0081			3	2.01	145	97.32	1	0.67					2	1.19	160	95.24	6	3.57			-1.0676	0.979	-1.0905	0.275492	0.8015	1.0925	0.7337	0.463155	-0.0936	0.6626	-0.1412	0.887704	0.559892	0.334273	0.0517316
p5-25008123	5	25008123	25.0081			3	2.01	145	97.32	1	0.67					2	1.19	160	95.24	6	3.57			-1.0676	0.979	-1.0905	0.275492	0.8015	1.0925	0.7337	0.463155	-0.0936	0.6626	-0.1412	0.887704	0.559892	0.334273	0.0517316
p5-25008406	5	25008406	25.0084			2	1.34	146	97.99	1	0.67					2	1.19	160	95.24	6	3.57			-0.4709	1.1142	-0.4227	0.672536	0.8195	1.0923	0.7503	0.453099	0.2675	0.7368	0.363	0.716607	0.172284	0.343807	0.144719
p5-25008407	5	25008407	25.0084			2	1.34	146	97.99	1	0.67					2	1.19	160	95.24	6	3.57			-0.4709	1.1142	-0.4227	0.672536	0.8195	1.0923	0.7503	0.453099	0.2675	0.7368	0.363	0.716607	0.172284	0.343807	0.144719
p5-25008567	5	25008567	25.0086			0	0	148	99.33	1	0.67					2	1.19	160	95.24	6	3.57			13.6164	624.194	0.0218	0.982596	0.8421	1.0922	0.771	0.440703	1.1298	1.0729	1.053	0.292345	0.00762498	0.355854	0.534104
p5-25008568	5	25008568	25.0086			0	0	148	99.33	1	0.67					2	1.19	160	95.24	6	3.57			13.6164	624.194	0.0218	0.982596	0.8421	1.0922	0.771	0.440703	1.1298	1.0729	1.053	0.292345	0.00762498	0.355854	0.534104
p5-25010122	5	25010122	25.0101			0	0	148	99.33	1	0.67					1	0.6	161	95.83	6	3.57			13.6091	882.743	0.0154	0.9877	0.8348	1.0921	0.7644	0.44465	0.9889	1.0812	0.9147	0.360355	0.00537511	0.351982	0.443269
p5-25010123	5	25010123	25.0101			0	0	148	99.33	1	0.67					2	1.19	160	95.24	6	3.57			13.6164	624.194	0.0218	0.982596	0.8421	1.0922	0.771	0.440703	1.1298	1.0729	1.053	0.292345	0.00762498	0.355854	0.534104
p5-25023285	5	25023285	25.0233			0	0	148	99.33	1	0.67					2	1.19	160	95.24	6	3.57			13.6164	624.194	0.0218	0.982596	0.8421	1.0922	0.771	0.440703	1.1298	1.0729	1.053	0.292345	0.00762498	0.355854	0.534104
p5-25041859	5	25041859	25.0419			0	0	148	99.33	1	0.67					1	0.6	161	95.83	6	3.57			13.6091	882.743	0.0154	0.9877	0.8348	1.0921	0.7644	0.44465	0.9889	1.0812	0.9147	0.360355	0.00537511	0.351982	0.443269
p5-25041860	5	25041860	25.0419			0	0	148	99.33	1	0.67					1	0.6	161	95.83	6	3.57			13.6091	882.743	0.0154	0.9877	0.8348	1.0921	0.7644	0.44465	0.9889	1.0812	0.9147	0.360355	0.00537511	0.351982	0.443269
p5-25054777	5	25054777	25.0548			0	0	149	100	0	0					1	0.6	161	95.83	6	3.57			15.6278	2399.54	0.0065	0.994804	15.6278	979.61	0.016	0.987272	15.6278	906.943	0.0172	0.986252	0.00226267	0.00556326	0.00601206
p5-25054778	5	25054778	25.0548			0	0	149	100	0	0					1	0.6	161	95.83	6	3.57			15.6278	2399.54	0.0065	0.994804	15.6278	979.61	0.016	0.987272	15.6278	906.943	0.0172	0.986252	0.00226267	0.00556326	0.00601206
p5-25055245	5	25055245	25.0552			0	0	149	100	0	0					1	0.6	162	96.43	5	2.98			15.6206	2399.54	0.0065	0.994806	15.6206	1073.11	0.0146	0.988386	15.6206	979.61	0.0159	0.987278	0.00226162	0.00507337	0.00556067
p5-25055246	5	25055246	25.0552			0	0	149	100	0	0					1	0.6	162	96.43	5	2.98			15.6206	2399.54	0.0065	0.994806	15.6206	1073.11	0.0146	0.988386	15.6206	979.61	0.0159	0.987278	0.00226162	0.00507337	0.00556067
p5-25058854	5	25058854	25.0589					149	100	0	0							163	97.02	5	2.98							14.6134	650.874	0.0225	0.982087	14.6134	650.874	0.0225	0.982087		0.00784986	0.00784986
p5-25058855	5	25058855	25.0589					148	99.33	1	0.67							163	97.02	5	2.98							0.6381	1.1073	0.5763	0.564426	0.6381	1.1073	0.5763	0.564426		0.248393	0.248393
p5-25066476	5	25066476	25.0665					148	99.33	1	0.67							162	96.43	6	3.57							0.8276	1.0921	0.7578	0.448588	0.8276	1.0921	0.7578	0.448588		0.348152	0.348152
p5-25074368	5	25074368	25.0744			0	0	148	99.33	1	0.67					1	0.6	161	95.83	6	3.57			13.6091	882.743	0.0154	0.9877	0.8348	1.0921	0.7644	0.44465	0.9889	1.0812	0.9147	0.360355	0.00537511	0.351982	0.443269
p5-25081754	5	25081754	25.0818			1	0.67	147	98.66	1	0.67					2	1.19	160	95.24	6	3.57			-0.2756	1.2355	-0.2231	0.823493	0.823	1.0923	0.7535	0.451178	0.4176	0.8072	0.5173	0.604941	0.08434	0.345652	0.218287
p5-25086650	5	25086650	25.0866			1	0.67	147	98.66	1	0.67					2	1.19	160	95.24	6	3.57			-0.2756	1.2355	-0.2231	0.823493	0.823	1.0923	0.7535	0.451178	0.4176	0.8072	0.5173	0.604941	0.08434	0.345652	0.218287
p5-25088198	5	25088198	25.0882			0	0	148	99.33	1	0.67					2	1.19	160	95.24	6	3.57			13.6164	624.194	0.0218	0.982596	0.8421	1.0922	0.771	0.440703	1.1298	1.0729	1.053	0.292345	0.00762498	0.355854	0.534104
p5-25088199	5	25088199	25.0882			0	0	147	98.66	1	0.67	1	0.67			2	1.19	160	95.24	6	3.57	0	0	13.5807	624.194	0.0218	0.982642	-0.2378	0.6506	-0.3656	0.714694	0.4176	0.8072	0.5173	0.604941	0.00760483	0.14588	0.218287
p5-25097514	5	25097514	25.0975					147	98.66	1	0.67	1	0.67					162	96.43	6	3.57	0	0					-0.2495	0.6504	-0.3835	0.701331	0.1154	0.8325	0.1386	0.889771		0.154077	0.0507216
p5-25097515	5	25097515	25.0975					147	98.66	1	0.67	1	0.67					162	96.43	6	3.57	0	0					-0.2495	0.6504	-0.3835	0.701331	0.1154	0.8325	0.1386	0.889771		0.154077	0.0507216
p5-25098776	5	25098776	25.0988					148	99.33	1	0.67							162	96.43	6	3.57							0.8276	1.0921	0.7578	0.448588	0.8276	1.0921	0.7578	0.448588		0.348152	0.348152
p5-25098777	5	25098777	25.0988					147	98.66	2	1.34							162	96.43	6	3.57							0.1154	0.8325	0.1386	0.889771	0.1154	0.8325	0.1386	0.889771		0.0507216	0.0507216
p5-25142406	5	25142406	25.1424					142	95.3	7	4.7							162	96.43	6	3.57							-1.0906	0.5938	-1.8368	0.0662425	-1.0906	0.5938	-1.8368	0.0662425		1.17886	1.17886
p5-25143314	5	25143314	25.1433					140	93.96	9	6.04							162	96.43	6	3.57							-1.2817	0.571	-2.2448	0.0247793	-1.2817	0.571	-2.2448	0.0247793		1.60591	1.60591
p5-25143539	5	25143539	25.1435					140	93.96	9	6.04							162	96.43	6	3.57							-1.2817	0.571	-2.2448	0.0247793	-1.2817	0.571	-2.2448	0.0247793		1.60591	1.60591
p5-25144938	5	25144938	25.1449					142	95.3	7	4.7							162	96.43	6	3.57							-1.0906	0.5938	-1.8368	0.0662425	-1.0906	0.5938	-1.8368	0.0662425		1.17886	1.17886
p5-25144939	5	25144939	25.1449					142	95.3	7	4.7							162	96.43	6	3.57							-1.0906	0.5938	-1.8368	0.0662425	-1.0906	0.5938	-1.8368	0.0662425		1.17886	1.17886
p5-25144986	5	25144986	25.145					143	95.97	6	4.03							162	96.43	6	3.57							-0.8959	0.6173	-1.4514	0.146661	-0.8959	0.6173	-1.4514	0.146661		0.833686	0.833686
p5-25144987	5	25144987	25.145					143	95.97	6	4.03							162	96.43	6	3.57							-0.8959	0.6173	-1.4514	0.146661	-0.8959	0.6173	-1.4514	0.146661		0.833686	0.833686
p5-25145833	5	25145833	25.1458					144	96.64	5	3.36							162	96.43	6	3.57							-0.6661	0.6496	-1.0253	0.305223	-0.6661	0.6496	-1.0253	0.305223		0.515383	0.515383
p5-25145834	5	25145834	25.1458					144	96.64	5	3.36							162	96.43	6	3.57							-0.6661	0.6496	-1.0253	0.305223	-0.6661	0.6496	-1.0253	0.305223		0.515383	0.515383
p5-25145904	5	25145904	25.1459					147	98.66	2	1.34							162	96.43	6	3.57							0.1154	0.8325	0.1386	0.889771	0.1154	0.8325	0.1386	0.889771		0.0507216	0.0507216
p5-25145905	5	25145905	25.1459					147	98.66	2	1.34							162	96.43	6	3.57							0.1154	0.8325	0.1386	0.889771	0.1154	0.8325	0.1386	0.889771		0.0507216	0.0507216
p5-25146233	5	25146233	25.1462					148	99.33	1	0.67							162	96.43	6	3.57							0.8276	1.0921	0.7578	0.448588	0.8276	1.0921	0.7578	0.448588		0.348152	0.348152
p5-25146234	5	25146234	25.1462			0	0	148	99.33	1	0.67					1	0.6	161	95.83	6	3.57			13.6091	882.743	0.0154	0.9877	0.8348	1.0921	0.7644	0.44465	0.9889	1.0812	0.9147	0.360355	0.00537511	0.351982	0.443269
p5-25159837	5	25159837	25.1598			1	0.67	147	98.66	1	0.67					1	0.6	161	95.83	6	3.57			-0.976	1.4235	-0.6856	0.492953	0.8157	1.0923	0.7468	0.455178	0.2768	0.8181	0.3383	0.735155	0.307195	0.341819	0.133621
p5-25165154	5	25165154	25.1652			2	1.34	146	97.99	1	0.67					1	0.6	161	95.83	6	3.57			-1.6886	1.2357	-1.3665	0.17177	0.7963	1.0925	0.7289	0.466052	-0.1481	0.7093	-0.2089	0.834563	0.765052	0.331566	0.0785408
p5-25165315	5	25165315	25.1653			2	1.34	146	97.99	1	0.67					1	0.6	161	95.83	6	3.57			-1.6886	1.2357	-1.3665	0.17177	0.7963	1.0925	0.7289	0.466052	-0.1481	0.7093	-0.2089	0.834563	0.765052	0.331566	0.0785408
p5-25167589	5	25167589	25.1676			1	0.67	147	98.66	1	0.67					1	0.6	161	95.83	6	3.57			-0.976	1.4235	-0.6856	0.492953	0.8157	1.0923	0.7468	0.455178	0.2768	0.8181	0.3383	0.735155	0.307195	0.341819	0.133621
p5-25167590	5	25167590	25.1676			1	0.67	147	98.66	1	0.67					1	0.6	161	95.83	6	3.57			-0.976	1.4235	-0.6856	0.492953	0.8157	1.0923	0.7468	0.455178	0.2768	0.8181	0.3383	0.735155	0.307195	0.341819	0.133621
p5-25167726	5	25167726	25.1677			0	0	148	99.33	1	0.67					1	0.6	161	95.83	6	3.57			13.6091	882.743	0.0154	0.9877	0.8348	1.0921	0.7644	0.44465	0.9889	1.0812	0.9147	0.360355	0.00537511	0.351982	0.443269
p5-25167727	5	25167727	25.1677			0	0	145	97.32	4	2.68					1	0.6	161	95.83	6	3.57			13.5806	882.743	0.0154	0.987725	-0.1121	0.7293	-0.1537	0.877865	0.0262	0.7082	0.037	0.97051	0.00536378	0.0565723	0.0129999
p5-25168125	5	25168125	25.1681			0	0	145	97.32	4	2.68					1	0.6	161	95.83	6	3.57			13.5806	882.743	0.0154	0.987725	-0.1121	0.7293	-0.1537	0.877865	0.0262	0.7082	0.037	0.97051	0.00536378	0.0565723	0.0129999
p5-25169845	5	25169845	25.1698					145	97.32	4	2.68							162	96.43	6	3.57							-0.1182	0.7296	-0.162	0.87133	-0.1182	0.7296	-0.162	0.87133		0.0598175	0.0598175
p5-25169846	5	25169846	25.1698					145	97.32	4	2.68							162	96.43	6	3.57							-0.1182	0.7296	-0.162	0.87133	-0.1182	0.7296	-0.162	0.87133		0.0598175	0.0598175
p5-25171098	5	25171098	25.1711					147	98.66	2	1.34							162	96.43	6	3.57							0.5179	0.9033	0.5733	0.566432	0.5179	0.9033	0.5733	0.566432		0.246853	0.246853
p5-25171099	5	25171099	25.1711					147	98.66	2	1.34							162	96.43	6	3.57							0.5179	0.9033	0.5733	0.566432	0.5179	0.9033	0.5733	0.566432		0.246853	0.246853
p5-25171292	5	25171292	25.1713					148	99.33	1	0.67							162	96.43	6	3.57							0.8276	1.0921	0.7578	0.448588	0.8276	1.0921	0.7578	0.448588		0.348152	0.348152
p5-25171293	5	25171293	25.1713					147	98.66	2	1.34							162	96.43	6	3.57							0.1154	0.8325	0.1386	0.889771	0.1154	0.8325	0.1386	0.889771		0.0507216	0.0507216
p5-25187326	5	25187326	25.1873					147	98.66	2	1.34							162	96.43	6	3.57							0.1154	0.8325	0.1386	0.889771	0.1154	0.8325	0.1386	0.889771		0.0507216	0.0507216
p5-25187424	5	25187424	25.1874					147	98.66	2	1.34							163	97.02	5	2.98							-0.0741	0.8523	-0.087	0.930709	-0.0741	0.8523	-0.087	0.930709		0.0311862	0.0311862
p5-25187425	5	25187425	25.1874			0	0	146	97.99	3	2.01					5	2.98	158	94.05	5	2.98			16.4768	951.385	0.0173	0.986182	-0.47	0.7485	-0.6279	0.530067	0.4875	0.7141	0.6827	0.494806	0.00604279	0.275669	0.305565
p5-25187600	5	25187600	25.1876			0	0	142	95.3	7	4.7					5	2.98	158	94.05	5	2.98			16.4534	950.206	0.0173	0.986185	-1.0838	0.6362	-1.7035	0.0884664	-0.2518	0.5588	-0.4506	0.652261	0.00604169	1.05322	0.185579
p5-25187684	5	25187684	25.1877			0	0	142	95.3	7	4.7					5	2.98	158	94.05	5	2.98			16.4534	950.206	0.0173	0.986185	-1.0838	0.6362	-1.7035	0.0884664	-0.2518	0.5588	-0.4506	0.652261	0.00604169	1.05322	0.185579
p5-25190990	5	25190990	25.191					147	98.66	2	1.34							161	95.83	7	4.17							0.2768	0.8181	0.3383	0.735155	0.2768	0.8181	0.3383	0.735155		0.133621	0.133621
p5-25190991	5	25190991	25.191			1	0.67	146	97.99	2	1.34					0	0	161	95.83	7	4.17			-13.1583	882.743	-0.0149	0.988107	0.2768	0.8181	0.3383	0.735155	0.1365	0.752	0.1815	0.855978	0.00519599	0.133621	0.0675375
p5-25196461	5	25196461	25.1965			1	0.67	147	98.66	1	0.67					0	0	161	95.83	7	4.17			-13.1583	882.743	-0.0149	0.988107	0.9889	1.0812	0.9147	0.360357	0.6587	0.8826	0.7463	0.455495	0.00519599	0.443267	0.341516
p5-25196462	5	25196462	25.1965			1	0.67	147	98.66	1	0.67					0	0	160	95.24	8	4.76			-13.1386	882.743	-0.0149	0.988125	1.6501	1.1519	1.4325	0.152003	1.163	0.9017	1.2897	0.197156	0.00518816	0.818149	0.70519
p5-25217926	5	25217926	25.2179			1	0.67	146	97.99	2	1.34					0	0	160	95.24	8	4.76			-13.1322	882.743	-0.0149	0.988131	1.1588	0.9007	1.2865	0.198261	0.8867	0.7937	1.1172	0.263911	0.00518562	0.702763	0.578542
p5-25223883	5	25223883	25.2239			2	1.34	145	97.32	2	1.34					0	0	160	95.24	8	4.76			-15.5439	847.819	-0.0183	0.985372	1.1472	0.9026	1.271	0.203741	0.4165	0.7154	0.5822	0.560427	0.00639962	0.690922	0.251481
p5-25225495	5	25225495	25.2255			9	6.04	131	87.92	3	2.01	6	4.03			0	0	158	94.05	8	4.76	2	1.19	-16.4074	672.596	-0.0244	0.980538	-0.633	0.3402	-1.8609	0.0627595	-1.0609	0.4616	-2.2986	0.0215274	0.00853549	1.20232	1.66701
p5-25225496	5	25225496	25.2255			8	5.37	132	88.59	3	2.01	6	4.03			0	0	160	95.24	6	3.57	2	1.19	-16.4805	705.353	-0.0234	0.981359	-0.7201	0.3504	-2.0553	0.039852	-1.2628	0.493	-2.5617	0.0104153	0.00817199	1.39955	1.98233
p5-25225497	5	25225497	25.2255			8	5.37	132	88.59	3	2.01	6	4.03			0	0	160	95.24	6	3.57	2	1.19	-16.4805	705.353	-0.0234	0.981359	-0.7201	0.3504	-2.0553	0.039852	-1.2628	0.493	-2.5617	0.0104153	0.00817199	1.39955	1.98233
p5-25227504	5	25227504	25.2275			8	5.37	133	89.26	2	1.34	6	4.03			0	0	161	95.83	5	2.98	2	1.19	-16.4868	703.982	-0.0234	0.981316	-0.8186	0.3602	-2.2728	0.0230356	-1.4817	0.5106	-2.902	0.00370753	0.00819121	1.6376	2.43092
p5-25227505	5	25227505	25.2275			8	5.37	133	89.26	2	1.34	6	4.03			0	0	161	95.83	5	2.98	2	1.19	-16.4868	703.982	-0.0234	0.981316	-0.8186	0.3602	-2.2728	0.0230356	-1.4817	0.5106	-2.902	0.00370753	0.00819121	1.6376	2.43092
p5-25227702	5	25227702	25.2277			8	5.37	133	89.26	2	1.34	6	4.03			0	0	162	96.43	5	2.98	1	0.6	-16.4954	703.757	-0.0234	0.9813	-0.9997	0.3983	-2.5101	0.0120704	-1.6365	0.5342	-3.0638	0.00218557	0.00819818	1.91828	2.66044
p5-25227703	5	25227703	25.2277			8	5.37	133	89.26	2	1.34	6	4.03			0	0	162	96.43	5	2.98	1	0.6	-16.4954	703.757	-0.0234	0.9813	-0.9997	0.3983	-2.5101	0.0120704	-1.6365	0.5342	-3.0638	0.00218557	0.00819818	1.91828	2.66044
p5-25227751	5	25227751	25.2278			1	0.67	146	97.99	2	1.34					0	0	163	97.02	5	2.98			-15.5631	882.743	-0.0176	0.985934	0.3355	0.9315	0.3602	0.718698	-0.1925	0.7963	-0.2417	0.809017	0.00615229	0.143454	0.0920424
p5-25227752	5	25227752	25.2278			1	0.67	146	97.99	2	1.34					0	0	163	97.02	5	2.98			-15.5631	882.743	-0.0176	0.985934	0.3355	0.9315	0.3602	0.718698	-0.1925	0.7963	-0.2417	0.809017	0.00615229	0.143454	0.0920424
p5-25228107	5	25228107	25.2281			1	0.67	147	98.66	1	0.67					0	0	163	97.02	5	2.98			-15.5565	882.743	-0.0176	0.98594	0.619	1.1074	0.559	0.576166	-0.0741	0.8523	-0.087	0.930709	0.00614964	0.239452	0.0311862
p5-25228108	5	25228108	25.2281			1	0.67	147	98.66	1	0.67					0	0	163	97.02	5	2.98			-15.5565	882.743	-0.0176	0.98594	0.619	1.1074	0.559	0.576166	-0.0741	0.8523	-0.087	0.930709	0.00614964	0.239452	0.0311862
p5-25228620	5	25228620	25.2286					148	99.33	1	0.67							163	97.02	5	2.98							0.6381	1.1073	0.5763	0.564426	0.6381	1.1073	0.5763	0.564426		0.248393	0.248393
p5-25228621	5	25228621	25.2286			1	0.67	147	98.66	1	0.67					0	0	161	95.83	7	4.17			-13.1583	882.743	-0.0149	0.988107	0.9889	1.0812	0.9147	0.360357	0.6587	0.8826	0.7463	0.455495	0.00519599	0.443267	0.341516
p5-25231058	5	25231058	25.2311			1	0.67	147	98.66	1	0.67					1	0.6	160	95.24	7	4.17			0.2323	1.6772	0.1385	0.889824	0.9901	1.0812	0.9157	0.359809	0.7811	0.8662	0.9018	0.367164	0.0506959	0.443928	0.43514
p5-25232195	5	25232195	25.2322			1	0.67	146	97.99	2	1.34					1	0.6	159	94.64	8	4.76			0.2473	1.6823	0.147	0.883129	1.1646	0.9019	1.2913	0.196612	0.9702	0.777	1.2487	0.211785	0.0539757	0.706391	0.674105
p5-25234299	5	25234299	25.2343			4	2.68	143	95.97	2	1.34					1	0.6	159	94.64	8	4.76			-1.7967	1.1937	-1.5052	0.132281	1.136	0.9035	1.2574	0.208607	0.0777	0.6176	0.1258	0.899877	0.878502	0.680671	0.0458167
p5-25235482	5	25235482	25.2355			5	3.36	142	95.3	2	1.34					1	0.6	159	94.64	8	4.76			-1.8505	1.1776	-1.5714	0.116091	1.1319	0.9027	1.254	0.209857	0.0037	0.5971	0.0062	0.995071	0.935202	0.678076	0.00214593
p5-25237351	5	25237351	25.2374			5	3.36	142	95.3	2	1.34					1	0.6	158	94.05	9	5.36			-1.8449	1.1775	-1.5668	0.117169	1.2175	0.8862	1.3738	0.169498	0.0952	0.5838	0.1631	0.870408	0.931188	0.770835	0.0602769
p5-25237448	5	25237448	25.2374			10	6.71	137	91.95	2	1.34					2	1.19	157	93.45	9	5.36			-1.8793	0.8394	-2.2387	0.0251747	1.185	0.8872	1.3356	0.181666	-0.3739	0.4978	-0.7512	0.452535	1.59904	0.740727	0.344348
p5-25237910	5	25237910	25.2379			13	8.72	134	89.93	2	1.34					2	1.19	157	93.45	9	5.36			-2.4159	0.804	-3.005	0.00265558	1.1454	0.8926	1.2833	0.19939	-0.8055	0.4653	-1.7311	0.0834317	2.57584	0.700298	1.07867
p5-25238134	5	25238134	25.2381			14	9.4	133	89.26	2	1.34					2	1.19	157	93.45	9	5.36			-2.4309	0.8017	-3.0324	0.00242655	1.1411	0.8917	1.2797	0.200634	-0.828	0.4612	-1.7953	0.0726083	2.61501	0.697596	1.13901
p5-25238233	5	25238233	25.2382			14	9.4	132	88.59	3	2.01					3	1.79	156	92.86	9	5.36			-2.0429	0.6887	-2.9662	0.00301504	0.5591	0.7625	0.7332	0.463443	-0.8614	0.4444	-1.9381	0.0526091	2.52071	0.334004	1.27894
p5-25238300	5	25238300	25.2383			14	9.4	129	86.58	6	4.03					3	1.79	156	92.86	9	5.36			-2.0693	0.6893	-3.0021	0.00268114	-0.0383	0.6228	-0.0614	0.951003	-1.0077	0.4323	-2.3309	0.0197608	2.57168	0.0218182	1.7042
p5-25238348	5	25238348	25.2383			17	11.41	93	62.42	39	26.17					3	1.79	139	82.74	26	15.48			-2.6595	0.6831	-3.8934	9.88494e-05	-1.1951	0.3402	-3.5128	0.000443334	-1.484	0.3149	-4.7121	2.45224e-06	4.00503	3.35327	5.61044	CLUSTERING INDICATES PROBABLE BATCH EFFECT
p5-25238434	5	25238434	25.2384			17	11.41	93	62.42	38	25.5	1	0.67			3	1.79	139	82.74	25	14.88	1	0.6	-2.6497	0.6826	-3.8815	0.000103794	-1.1114	0.3212	-3.4602	0.000539718	-1.484	0.3149	-4.7121	2.45224e-06	3.98383	3.26783	5.61044	CLUSTERING INDICATES PROBABLE BATCH EFFECT
p5-25238435	5	25238435	25.2384			18	12.08	83	55.7	47	31.54	1	0.67			3	1.79	137	81.55	27	16.07	1	0.6	-2.7168	0.6816	-3.9857	6.72682e-05	-1.2047	0.3111	-3.8729	0.000107537	-1.5507	0.3065	-5.0594	4.2066e-07	4.17219	3.96844	6.37607	CLUSTERING INDICATES PROBABLE BATCH EFFECT
p5-25238550	5	25238550	25.2386			18	12.08	82	55.03	48	32.21	1	0.67			4	2.38	136	80.95	27	16.07	1	0.6	-2.4345	0.6167	-3.9475	7.8979e-05	-1.2113	0.3104	-3.9017	9.55173e-05	-1.5255	0.3042	-5.0149	5.30528e-07	4.10249	4.01992	6.27529	CLUSTERING INDICATES PROBABLE BATCH EFFECT
p5-25239046	5	25239046	25.239			18	12.08	82	55.03	48	32.21	1	0.67			4	2.38	135	80.36	28	16.67	1	0.6	-2.4305	0.6168	-3.9403	8.1383e-05	-1.1794	0.3084	-3.8241	0.000131266	-1.492	0.3026	-4.9313	8.16962e-07	4.08947	3.88185	6.0878	CLUSTERING INDICATES PROBABLE BATCH EFFECT
p5-25239703	5	25239703	25.2397			18	12.08	81	54.36	49	32.89	1	0.67			4	2.38	135	80.36	28	16.67	1	0.6	-2.4353	0.6168	-3.9485	7.86484e-05	-1.191	0.3078	-3.87	0.000108827	-1.5015	0.302	-4.9718	6.6333e-07	4.10431	3.96326	6.17827	CLUSTERING INDICATES PROBABLE BATCH EFFECT
p5-25239855	5	25239855	25.2399			18	12.08	81	54.36	49	32.89	1	0.67			4	2.38	135	80.36	28	16.67	1	0.6	-2.4353	0.6168	-3.9485	7.86484e-05	-1.191	0.3078	-3.87	0.000108827	-1.5015	0.302	-4.9718	6.6333e-07	4.10431	3.96326	6.17827	CLUSTERING INDICATES PROBABLE BATCH EFFECT
p5-25240403	5	25240403	25.2404			17	11.41	82	55.03	49	32.89	1	0.67			4	2.38	135	80.36	28	16.67	1	0.6	-2.3004	0.6221	-3.6977	0.000217544	-1.1638	0.3059	-3.8039	0.000142418	-1.4435	0.3007	-4.7999	1.58707e-06	3.66245	3.84644	5.7994	CLUSTERING INDICATES PROBABLE BATCH EFFECT
p5-25240404	5	25240404	25.2404			17	11.41	82	55.03	49	32.89	1	0.67			4	2.38	135	80.36	28	16.67	1	0.6	-2.3004	0.6221	-3.6977	0.000217544	-1.1638	0.3059	-3.8039	0.000142418	-1.4435	0.3007	-4.7999	1.58707e-06	3.66245	3.84644	5.7994	CLUSTERING INDICATES PROBABLE BATCH EFFECT
p5-25241269	5	25241269	25.2413			14	9.4	86	57.72	48	32.21	1	0.67			4	2.38	135	80.36	28	16.67	1	0.6	-2.1163	0.6345	-3.3351	0.000852792	-1.1171	0.3051	-3.6616	0.000250683	-1.3565	0.3014	-4.5002	6.79008e-06	3.06916	3.60087	5.16813	CLUSTERING INDICATES PROBABLE BATCH EFFECT
p5-25241270	5	25241270	25.2413			14	9.4	86	57.72	48	32.21	1	0.67			5	2.98	134	79.76	28	16.67	1	0.6	-1.8948	0.5925	-3.1979	0.00138436	-1.112	0.3052	-3.6439	0.000268527	-1.324	0.2999	-4.415	1.01013e-05	2.85875	3.57101	4.99562	CLUSTERING INDICATES PROBABLE BATCH EFFECT
p5-25241941	5	25241941	25.2419			14	9.4	86	57.72	48	32.21	1	0.67			5	2.98	134	79.76	28	16.67	1	0.6	-1.8948	0.5925	-3.1979	0.00138436	-1.112	0.3052	-3.6439	0.000268527	-1.324	0.2999	-4.415	1.01013e-05	2.85875	3.57101	4.99562	CLUSTERING INDICATES PROBABLE BATCH EFFECT
p5-25242512	5	25242512	25.2425			14	9.4	87	58.39	47	31.54	1	0.67			5	2.98	134	79.76	28	16.67	1	0.6	-1.8902	0.5926	-3.1897	0.00142439	-1.1006	0.3059	-3.5986	0.000319916	-1.3142	0.3005	-4.3733	1.22406e-05	2.84637	3.49496	4.9122	CLUSTERING INDICATES PROBABLE BATCH EFFECT
p5-25242513	5	25242513	25.2425			14	9.4	85	57.05	49	32.89	1	0.67			5	2.98	134	79.76	28	16.67	1	0.6	-1.9219	0.5936	-3.2378	0.00120472	-1.1737	0.3061	-3.8345	0.00012584	-1.382	0.301	-4.5922	4.3861e-06	2.91912	3.90018	5.35792	CLUSTERING INDICATES PROBABLE BATCH EFFECT
p5-25243448	5	25243448	25.2434			14	9.4	85	57.05	49	32.89	1	0.67			5	2.98	132	78.57	30	17.86	1	0.6	-1.9132	0.5938	-3.222	0.00127309	-1.1119	0.3024	-3.6767	0.000236296	-1.319	0.2981	-4.4247	9.65706e-06	2.89514	3.62654	5.01515	CLUSTERING INDICATES PROBABLE BATCH EFFECT
p5-25244329	5	25244329	25.2443			14	9.4	85	57.05	49	32.89	1	0.67			5	2.98	131	77.98	31	18.45	1	0.6	-1.8865	0.5928	-3.1824	0.00146036	-1.0328	0.2992	-3.4518	0.000556804	-1.241	0.2951	-4.2053	2.60692e-05	2.83554	3.2543	4.58387	CLUSTERING INDICATES PROBABLE BATCH EFFECT
p5-25244403	5	25244403	25.2444			14	9.4	85	57.05	49	32.89	1	0.67			5	2.98	131	77.98	31	18.45	1	0.6	-1.8865	0.5928	-3.1824	0.00146036	-1.0328	0.2992	-3.4518	0.000556804	-1.241	0.2951	-4.2053	2.60692e-05	2.83554	3.2543	4.58387	CLUSTERING INDICATES PROBABLE BATCH EFFECT
p5-25244632	5	25244632	25.2446			13	8.72	86	57.72	49	32.89	1	0.67			4	2.38	132	78.57	31	18.45	1	0.6	-1.9464	0.6441	-3.0219	0.00251177	-1.0126	0.2975	-3.4034	0.000665464	-1.2142	0.2955	-4.109	3.97431e-05	2.60002	3.17688	4.40074	CLUSTERING INDICATES PROBABLE BATCH EFFECT
p5-25244633	5	25244633	25.2446			13	8.72	86	57.72	49	32.89	1	0.67			4	2.38	132	78.57	31	18.45	1	0.6	-1.9464	0.6441	-3.0219	0.00251177	-1.0126	0.2975	-3.4034	0.000665464	-1.2142	0.2955	-4.109	3.97431e-05	2.60002	3.17688	4.40074	CLUSTERING INDICATES PROBABLE BATCH EFFECT
p5-25244792	5	25244792	25.2448			11	7.38	88	59.06	49	32.89	1	0.67			4	2.38	132	78.57	31	18.45	1	0.6	-1.7433	0.6607	-2.6385	0.00832704	-0.9836	0.2961	-3.3218	0.000894478	-1.1469	0.2954	-3.8831	0.000103113	2.07951	3.04843	3.98669	CLUSTERING INDICATES PROBABLE BATCH EFFECT
p5-25244793	5	25244793	25.2448			11	7.38	88	59.06	49	32.89	1	0.67			4	2.38	132	78.57	31	18.45	1	0.6	-1.7433	0.6607	-2.6385	0.00832704	-0.9836	0.2961	-3.3218	0.000894478	-1.1469	0.2954	-3.8831	0.000103113	2.07951	3.04843	3.98669	CLUSTERING INDICATES PROBABLE BATCH EFFECT
p5-25244863	5	25244863	25.2449			11	7.38	89	59.73	48	32.21	1	0.67			4	2.38	132	78.57	31	18.45	1	0.6	-1.7192	0.6598	-2.6055	0.00917408	-0.9251	0.2956	-3.1292	0.00175288	-1.0902	0.2948	-3.6986	0.000216797	2.03744	2.75625	3.66395	CLUSTERING INDICATES PROBABLE BATCH EFFECT
p5-25244864	5	25244864	25.2449			11	7.38	89	59.73	48	32.21	1	0.67			4	2.38	132	78.57	31	18.45	1	0.6	-1.7192	0.6598	-2.6055	0.00917408	-0.9251	0.2956	-3.1292	0.00175288	-1.0902	0.2948	-3.6986	0.000216797	2.03744	2.75625	3.66395	CLUSTERING INDICATES PROBABLE BATCH EFFECT
p5-25244947	5	25244947	25.2449			11	7.38	90	60.4	47	31.54	1	0.67			4	2.38	132	78.57	31	18.45	1	0.6	-1.7144	0.6599	-2.5979	0.00937833	-0.9133	0.2963	-3.0819	0.00205652	-1.0794	0.2954	-3.6538	0.000258348	2.02787	2.68687	3.5878	CLUSTERING INDICATES PROBABLE BATCH EFFECT
p5-25244948	5	25244948	25.2449			11	7.38	90	60.4	47	31.54	1	0.67			4	2.38	132	78.57	31	18.45	1	0.6	-1.7144	0.6599	-2.5979	0.00937833	-0.9133	0.2963	-3.0819	0.00205652	-1.0794	0.2954	-3.6538	0.000258348	2.02787	2.68687	3.5878	CLUSTERING INDICATES PROBABLE BATCH EFFECT
p5-25245112	5	25245112	25.2451			11	7.38	91	61.07	46	30.87	1	0.67			4	2.38	132	78.57	31	18.45	1	0.6	-1.7097	0.66	-2.5905	0.00958463	-0.9014	0.297	-3.0347	0.0024076	-1.0686	0.2961	-3.6092	0.000307129	2.01842	2.61842	3.51268	CLUSTERING INDICATES PROBABLE BATCH EFFECT
p5-25245113	5	25245113	25.2451			11	7.38	91	61.07	46	30.87	1	0.67			4	2.38	132	78.57	31	18.45	1	0.6	-1.7097	0.66	-2.5905	0.00958463	-0.9014	0.297	-3.0347	0.0024076	-1.0686	0.2961	-3.6092	0.000307129	2.01842	2.61842	3.51268	CLUSTERING INDICATES PROBABLE BATCH EFFECT
p5-25245303	5	25245303	25.2453			10	6.71	92	61.74	46	30.87	1	0.67			4	2.38	132	78.57	31	18.45	1	0.6	-1.684	0.6654	-2.531	0.0113752	-0.8971	0.2971	-3.0195	0.00253212	-1.0578	0.2967	-3.5647	0.000364274	1.94404	2.59652	3.43857	CLUSTERING INDICATES PROBABLE BATCH EFFECT
p5-25245304	5	25245304	25.2453			10	6.71	92	61.74	47	31.54					4	2.38	132	78.57	32	19.05			-1.6887	0.6655	-2.5373	0.0111704	-0.948	0.3131	-3.0277	0.00246448	-1.0578	0.2967	-3.5647	0.000364274	1.95193	2.60827	3.43857	CLUSTERING INDICATES PROBABLE BATCH EFFECT
p5-25245789	5	25245789	25.2458			10	6.71	96	64.43	43	28.86					4	2.38	132	78.57	32	19.05			-1.6497	0.6649	-2.4812	0.0130942	-0.8434	0.3163	-2.6668	0.00765778	-0.9671	0.2985	-3.2399	0.00119582	1.88292	2.1159	2.92233
p5-25245790	5	25245790	25.2458			10	6.71	96	64.43	43	28.86					4	2.38	132	78.57	32	19.05			-1.6497	0.6649	-2.4812	0.0130942	-0.8434	0.3163	-2.6668	0.00765778	-0.9671	0.2985	-3.2399	0.00119582	1.88292	2.1159	2.92233
p5-25245969	5	25245969	25.246			10	6.71	97	65.1	42	28.19					4	2.38	132	78.57	32	19.05			-1.6257	0.664	-2.4482	0.0143577	-0.7763	0.3167	-2.4512	0.0142367	-0.9087	0.2983	-3.046	0.00231931	1.84292	1.84659	2.63464
p5-25245970	5	25245970	25.246			10	6.71	101	67.79	38	25.5					4	2.38	137	81.55	27	16.07			-1.581	0.6616	-2.3897	0.0168613	-0.7276	0.331	-2.1984	0.0279195	-0.8789	0.3077	-2.8565	0.00428402	1.77311	1.55409	2.36815
p5-25245971	5	25245971	25.246			10	6.71	101	67.79	38	25.5					4	2.38	137	81.55	27	16.07			-1.581	0.6616	-2.3897	0.0168613	-0.7276	0.331	-2.1984	0.0279195	-0.8789	0.3077	-2.8565	0.00428402	1.77311	1.55409	2.36815
p5-25246222	5	25246222	25.2462			10	6.71	101	67.79	38	25.5					3	1.79	138	82.14	27	16.07			-1.8639	0.7238	-2.5749	0.0100255	-0.7332	0.3309	-2.2157	0.0267087	-0.9133	0.3096	-2.9498	0.00317968	1.99889	1.57335	2.49762
p5-25246223	5	25246223	25.2462			10	6.71	101	67.79	38	25.5					3	1.79	138	82.14	27	16.07			-1.8639	0.7238	-2.5749	0.0100255	-0.7332	0.3309	-2.2157	0.0267087	-0.9133	0.3096	-2.9498	0.00317968	1.99889	1.57335	2.49762
p5-25246399	5	25246399	25.2464			10	6.71	101	67.79	38	25.5					2	1.19	139	82.74	27	16.07			-2.2638	0.8329	-2.7179	0.00656999	-0.7387	0.3308	-2.2329	0.0255543	-0.9487	0.3117	-3.0441	0.00233393	2.18244	1.59254	2.63191
p5-25246400	5	25246400	25.2464			10	6.71	101	67.79	38	25.5					2	1.19	139	82.74	27	16.07			-2.2638	0.8329	-2.7179	0.00656999	-0.7387	0.3308	-2.2329	0.0255543	-0.9487	0.3117	-3.0441	0.00233393	2.18244	1.59254	2.63191
p5-25246542	5	25246542	25.2465			10	6.71	101	67.79	38	25.5					1	0.6	140	83.33	27	16.07			-2.9505	1.0943	-2.6963	0.00701177	-0.7441	0.3307	-2.2499	0.0244537	-0.9852	0.3138	-3.1393	0.00169367	2.15417	1.61166	2.77117
p5-25246543	5	25246543	25.2465			10	6.71	101	67.79	38	25.5					2	1.19	139	82.74	27	16.07			-2.2638	0.8329	-2.7179	0.00656999	-0.7387	0.3308	-2.2329	0.0255543	-0.9487	0.3117	-3.0441	0.00233393	2.18244	1.59254	2.63191
p5-25246666	5	25246666	25.2467			10	6.71	101	67.79	38	25.5					2	1.19	139	82.74	27	16.07			-2.2638	0.8329	-2.7179	0.00656999	-0.7387	0.3308	-2.2329	0.0255543	-0.9487	0.3117	-3.0441	0.00233393	2.18244	1.59254	2.63191
p5-25246743	5	25246743	25.2467			10	6.71	101	67.79	38	25.5					2	1.19	140	83.33	26	15.48			-2.2688	0.8328	-2.7242	0.00644625	-0.7764	0.3333	-2.3294	0.0198386	-0.9852	0.3138	-3.1393	0.00169367	2.19069	1.70249	2.77117
p5-25246744	5	25246744	25.2467			10	6.71	101	67.79	38	25.5					2	1.19	140	83.33	26	15.48			-2.2688	0.8328	-2.7242	0.00644625	-0.7764	0.3333	-2.3294	0.0198386	-0.9852	0.3138	-3.1393	0.00169367	2.19069	1.70249	2.77117
p5-25246816	5	25246816	25.2468			8	5.37	103	69.13	38	25.5					2	1.19	141	83.93	25	14.88			-2.0299	0.8553	-2.3732	0.0176325	-0.7905	0.335	-2.3598	0.0182847	-0.9485	0.3176	-2.9865	0.00282148	1.75369	1.73791	2.54952
p5-25246817	5	25246817	25.2468			8	5.37	103	69.13	38	25.5					2	1.19	141	83.93	25	14.88			-2.0299	0.8553	-2.3732	0.0176325	-0.7905	0.335	-2.3598	0.0182847	-0.9485	0.3176	-2.9865	0.00282148	1.75369	1.73791	2.54952
p5-25246867	5	25246867	25.2469			7	4.7	104	69.8	38	25.5					2	1.19	142	84.52	24	14.29			-2.0231	0.8624	-2.3458	0.018988	-0.885	0.338	-2.6183	0.0088364	-1.0265	0.3214	-3.1936	0.00140499	1.72152	2.05372	2.85233
p5-25246868	5	25246868	25.2469			7	4.7	104	69.8	38	25.5					2	1.19	142	84.52	24	14.29			-2.0231	0.8624	-2.3458	0.018988	-0.885	0.338	-2.6183	0.0088364	-1.0265	0.3214	-3.1936	0.00140499	1.72152	2.05372	2.85233
p5-25246959	5	25246959	25.247			1	0.67	130	87.25	18	12.08					2	1.19	158	94.05	8	4.76			0.5808	1.4453	0.4019	0.687786	-1.173	0.4938	-2.3756	0.0175219	-0.9839	0.4616	-2.1315	0.0330496	0.162547	1.75642	1.48083
p5-25246960	5	25246960	25.247			1	0.67	130	87.25	18	12.08					2	1.19	158	94.05	8	4.76			0.5808	1.4453	0.4019	0.687786	-1.173	0.4938	-2.3756	0.0175219	-0.9839	0.4616	-2.1315	0.0330496	0.162547	1.75642	1.48083
p5-25247038	5	25247038	25.247			1	0.67	134	89.93	14	9.4					2	1.19	160	95.24	6	3.57			0.5977	1.446	0.4133	0.67937	-1.2543	0.556	-2.256	0.024068	-1.0053	0.5091	-1.9746	0.0483121	0.167893	1.61856	1.31594
p5-25247039	5	25247039	25.247			1	0.67	134	89.93	14	9.4					2	1.19	160	95.24	6	3.57			0.5977	1.446	0.4133	0.67937	-1.2543	0.556	-2.256	0.024068	-1.0053	0.5091	-1.9746	0.0483121	0.167893	1.61856	1.31594
p5-25247105	5	25247105	25.2471			1	0.67	146	97.99	2	1.34					2	1.19	160	95.24	6	3.57			0.6855	1.4376	0.4768	0.633496	0.524	0.9034	0.5801	0.561879	0.5701	0.7722	0.7382	0.460375	0.198256	0.250357	0.336888
p5-25247106	5	25247106	25.2471			1	0.67	146	97.99	2	1.34					2	1.19	160	95.24	6	3.57			0.6855	1.4376	0.4768	0.633496	0.524	0.9034	0.5801	0.561879	0.5701	0.7722	0.7382	0.460375	0.198256	0.250357	0.336888
p5-25247241	5	25247241	25.2472			1	0.67	147	98.66	1	0.67					2	1.19	160	95.24	6	3.57			0.6873	1.4353	0.4789	0.632007	0.8336	1.0922	0.7632	0.445321	0.7811	0.8662	0.9018	0.367164	0.199278	0.351327	0.43514
p5-25247242	5	25247242	25.2472			1	0.67	147	98.66	1	0.67					2	1.19	160	95.24	6	3.57			0.6873	1.4353	0.4789	0.632007	0.8336	1.0922	0.7632	0.445321	0.7811	0.8662	0.9018	0.367164	0.199278	0.351327	0.43514
p5-25255435	5	25255435	25.2554			1	0.67	147	98.66	1	0.67					2	1.19	161	95.83	5	2.98			0.6833	1.4366	0.4757	0.634309	0.644	1.1073	0.5816	0.56082	0.6587	0.8826	0.7463	0.455495	0.197699	0.251177	0.341516
p5-25255436	5	25255436	25.2554			1	0.67	147	98.66	1	0.67					2	1.19	161	95.83	5	2.98			0.6833	1.4366	0.4757	0.634309	0.644	1.1073	0.5816	0.56082	0.6587	0.8826	0.7463	0.455495	0.197699	0.251177	0.341516
p5-25256927	5	25256927	25.2569			1	0.67	147	98.66	1	0.67					2	1.19	162	96.43	4	2.38			0.6793	1.4378	0.4725	0.636594	0.4137	1.1296	0.3662	0.71419	0.5179	0.9033	0.5733	0.566432	0.196137	0.146186	0.246853
p5-25256928	5	25256928	25.2569			1	0.67	147	98.66	1	0.67					2	1.19	161	95.83	5	2.98			0.6833	1.4366	0.4757	0.634309	0.644	1.1073	0.5816	0.56082	0.6587	0.8826	0.7463	0.455495	0.197699	0.251177	0.341516
p5-25261076	5	25261076	25.2611			1	0.67	147	98.66	1	0.67					2	1.19	161	95.83	5	2.98			0.6833	1.4366	0.4757	0.634309	0.644	1.1073	0.5816	0.56082	0.6587	0.8826	0.7463	0.455495	0.197699	0.251177	0.341516
p5-25269877	5	25269877	25.2699			0	0	148	99.33	1	0.67					2	1.19	161	95.83	5	2.98			13.6091	624.194	0.0218	0.982605	0.6525	1.1073	0.5892	0.555694	0.9889	1.0812	0.9147	0.360355	0.00762088	0.255164	0.443269
p5-25269878	5	25269878	25.2699			0	0	148	99.33	1	0.67					3	1.79	160	95.24	5	2.98			14.6164	840.274	0.0174	0.986122	0.6597	1.1073	0.5958	0.551306	1.1298	1.0729	1.053	0.292345	0.00606949	0.258607	0.534104
p5-25270324	5	25270324	25.2703			0	0	148	99.33	1	0.67					3	1.79	161	95.83	4	2.38			14.6091	840.274	0.0174	0.986129	0.4293	1.1297	0.3801	0.703903	0.9889	1.0812	0.9147	0.360355	0.00606645	0.152487	0.443269
p5-25270325	5	25270325	25.2703			0	0	148	99.33	1	0.67					4	2.38	160	95.24	4	2.38			14.6164	727.699	0.0201	0.983975	0.4366	1.1297	0.3865	0.699136	1.1298	1.0729	1.053	0.292345	0.00701595	0.155438	0.534104
p5-25270503	5	25270503	25.2705			0	0	148	99.33	1	0.67					4	2.38	160	95.24	4	2.38			14.6164	727.699	0.0201	0.983975	0.4366	1.1297	0.3865	0.699136	1.1298	1.0729	1.053	0.292345	0.00701595	0.155438	0.534104
p5-25271452	5	25271452	25.2715			0	0	148	99.33	1	0.67					3	1.79	161	95.83	4	2.38			14.6091	840.274	0.0174	0.986129	0.4293	1.1297	0.3801	0.703903	0.9889	1.0812	0.9147	0.360355	0.00606645	0.152487	0.443269
p5-25271453	5	25271453	25.2715			0	0	148	99.33	1	0.67					3	1.79	161	95.83	4	2.38			14.6091	840.274	0.0174	0.986129	0.4293	1.1297	0.3801	0.703903	0.9889	1.0812	0.9147	0.360355	0.00606645	0.152487	0.443269
p5-25271538	5	25271538	25.2715			0	0	148	99.33	1	0.67					2	1.19	162	96.43	4	2.38			13.6019	624.194	0.0218	0.982615	0.4221	1.1296	0.3737	0.708647	0.8276	1.0921	0.7578	0.448588	0.0076168	0.14957	0.348152
p5-25271539	5	25271539	25.2715			0	0	148	99.33	1	0.67					2	1.19	162	96.43	4	2.38			13.6019	624.194	0.0218	0.982615	0.4221	1.1296	0.3737	0.708647	0.8276	1.0921	0.7578	0.448588	0.0076168	0.14957	0.348152
p5-25271908	5	25271908	25.2719			0	0	148	99.33	1	0.67					1	0.6	163	97.02	4	2.38			13.5947	882.743	0.0154	0.987713	0.4149	1.1296	0.3673	0.713369	0.6381	1.1073	0.5763	0.564426	0.00536939	0.146686	0.248393
p5-25271909	5	25271909	25.2719			1	0.67	147	98.66	1	0.67					1	0.6	163	97.02	4	2.38			-0.9904	1.4235	-0.6957	0.486588	0.3959	1.1298	0.3504	0.726022	-0.0741	0.8523	-0.087	0.930709	0.312838	0.13905	0.0311862
p5-25273804	5	25273804	25.2738			1	0.67	147	98.66	1	0.67					1	0.6	163	97.02	4	2.38			-0.9904	1.4235	-0.6957	0.486588	0.3959	1.1298	0.3504	0.726022	-0.0741	0.8523	-0.087	0.930709	0.312838	0.13905	0.0311862
p5-25277270	5	25277270	25.2773			1	0.67	147	98.66	1	0.67					0	0	164	97.62	4	2.38			-15.5636	882.743	-0.0176	0.985933	0.3888	1.1297	0.3441	0.730749	-0.3044	0.8811	-0.3454	0.72976	0.00615247	0.136232	0.13682
p5-25277271	5	25277271	25.2773			1	0.67	147	98.66	1	0.67					0	0	164	97.62	4	2.38			-15.5636	882.743	-0.0176	0.985933	0.3888	1.1297	0.3441	0.730749	-0.3044	0.8811	-0.3454	0.72976	0.00615247	0.136232	0.13682
p5-25277354	5	25277354	25.2774					148	99.33	1	0.67							164	97.62	4	2.38							0.4078	1.1296	0.361	0.718069	0.4078	1.1296	0.361	0.718069		0.143834	0.143834
p5-25277355	5	25277355	25.2774					148	99.33	1	0.67							163	97.02	5	2.98							0.6381	1.1073	0.5763	0.564426	0.6381	1.1073	0.5763	0.564426		0.248393	0.248393
p5-25293356	5	25293356	25.2934			1	0.67	147	98.66	1	0.67					0	0	163	97.02	5	2.98			-15.5565	882.743	-0.0176	0.98594	0.619	1.1074	0.559	0.576166	-0.0741	0.8523	-0.087	0.930709	0.00614964	0.239452	0.0311862
p5-25298017	5	25298017	25.298			1	0.67	147	98.66	1	0.67					0	0	163	97.02	5	2.98			-15.5565	882.743	-0.0176	0.98594	0.619	1.1074	0.559	0.576166	-0.0741	0.8523	-0.087	0.930709	0.00614964	0.239452	0.0311862
p5-25307431	5	25307431	25.3074					148	99.33	1	0.67							163	97.02	5	2.98							0.6381	1.1073	0.5763	0.564426	0.6381	1.1073	0.5763	0.564426		0.248393	0.248393
p5-25307432	5	25307432	25.3074			2	1.34	146	97.99	1	0.67					0	0	163	97.02	5	2.98			-15.5617	847.391	-0.0184	0.985348	0.619	1.1074	0.559	0.576166	-0.1925	0.7963	-0.2417	0.809017	0.00641024	0.239452	0.0920424
p5-25319195	5	25319195	25.3192			3	2.01	145	97.32	1	0.67					0	0	163	97.02	5	2.98			-15.8788	710.596	-0.0223	0.982172	0.5996	1.1076	0.5414	0.588249	-0.5664	0.7222	-0.7842	0.432911	0.00781237	0.230439	0.363602
p5-25322170	5	25322170	25.3222			3	2.01	144	96.64	2	1.34					0	0	163	97.02	5	2.98			-15.8833	709.975	-0.0224	0.982151	0.3175	0.9323	0.3405	0.733462	-0.6266	0.7013	-0.8935	0.371579	0.00782153	0.134623	0.429949
p5-25322759	5	25322759	25.3228			3	2.01	144	96.64	2	1.34					0	0	163	97.02	5	2.98			-15.8833	709.975	-0.0224	0.982151	0.3175	0.9323	0.3405	0.733462	-0.6266	0.7013	-0.8935	0.371579	0.00782153	0.134623	0.429949
p5-25327961	5	25327961	25.328					147	98.66	2	1.34							163	97.02	5	2.98							0.3516	0.9301	0.378	0.705449	0.3516	0.9301	0.378	0.705449		0.151534	0.151534
p5-25327962	5	25327962	25.328			1	0.67	146	97.99	2	1.34					0	0	163	97.02	5	2.98			-13.155	882.743	-0.0149	0.98811	0.3498	0.9294	0.3764	0.70663	0.1664	0.8438	0.1972	0.843672	0.00519467	0.150808	0.0738265
p5-25340359	5	25340359	25.3404			1	0.67	146	97.99	2	1.34					0	0	163	97.02	5	2.98			-13.155	882.743	-0.0149	0.98811	0.3498	0.9294	0.3764	0.70663	0.1664	0.8438	0.1972	0.843672	0.00519467	0.150808	0.0738265
p5-25342464	5	25342464	25.3425			1	0.67	147	98.66	1	0.67					0	0	163	97.02	5	2.98			-13.1583	882.743	-0.0149	0.988107	0.6381	1.1073	0.5763	0.564426	0.3516	0.9301	0.378	0.705449	0.00519599	0.248393	0.151534
p5-25342465	5	25342465	25.3425			1	0.67	147	98.66	1	0.67					0	0	163	97.02	5	2.98			-13.1583	882.743	-0.0149	0.988107	0.6381	1.1073	0.5763	0.564426	0.3516	0.9301	0.378	0.705449	0.00519599	0.248393	0.151534
p5-25345827	5	25345827	25.3458					148	99.33	1	0.67							163	97.02	5	2.98							0.6381	1.1073	0.5763	0.564426	0.6381	1.1073	0.5763	0.564426		0.248393	0.248393
p5-25345828	5	25345828	25.3458					148	99.33	1	0.67							162	96.43	6	3.57							0.8276	1.0921	0.7578	0.448588	0.8276	1.0921	0.7578	0.448588		0.348152	0.348152
p5-25346513	5	25346513	25.3465					148	99.33	1	0.67							162	96.43	6	3.57							0.8276	1.0921	0.7578	0.448588	0.8276	1.0921	0.7578	0.448588		0.348152	0.348152
p5-25352847	5	25352847	25.3528					148	99.33	1	0.67							163	97.02	5	2.98							0.6381	1.1073	0.5763	0.564426	0.6381	1.1073	0.5763	0.564426		0.248393	0.248393
p5-25352848	5	25352848	25.3528			1	0.67	147	98.66	1	0.67					0	0	163	97.02	5	2.98			-15.5565	882.743	-0.0176	0.98594	0.619	1.1074	0.559	0.576166	-0.0741	0.8523	-0.087	0.930709	0.00614964	0.239452	0.0311862
p5-25361665	5	25361665	25.3617			1	0.67	147	98.66	1	0.67					0	0	163	97.02	5	2.98			-15.5565	882.743	-0.0176	0.98594	0.619	1.1074	0.559	0.576166	-0.0741	0.8523	-0.087	0.930709	0.00614964	0.239452	0.0311862
p5-25368161	5	25368161	25.3682					148	99.33	1	0.67							163	97.02	5	2.98							0.6381	1.1073	0.5763	0.564426	0.6381	1.1073	0.5763	0.564426		0.248393	0.248393
p5-25368162	5	25368162	25.3682			1	0.67	147	98.66	1	0.67					0	0	163	97.02	5	2.98			-15.5565	882.743	-0.0176	0.98594	0.619	1.1074	0.559	0.576166	-0.0741	0.8523	-0.087	0.930709	0.00614964	0.239452	0.0311862
p5-25377161	5	25377161	25.3772			2	1.34	146	97.99	1	0.67					0	0	163	97.02	5	2.98			-15.5617	847.391	-0.0184	0.985348	0.619	1.1074	0.559	0.576166	-0.1925	0.7963	-0.2417	0.809017	0.00641024	0.239452	0.0920424
p5-25386539	5	25386539	25.3865			3	2.01	145	97.32	1	0.67					0	0	163	97.02	5	2.98			-15.8788	710.596	-0.0223	0.982172	0.5996	1.1076	0.5414	0.588249	-0.5664	0.7222	-0.7842	0.432911	0.00781237	0.230439	0.363602
p5-25388504	5	25388504	25.3885			4	2.68	144	96.64	1	0.67					0	0	163	97.02	5	2.98			-16.0587	633.272	-0.0254	0.979769	0.5798	1.1078	0.5234	0.600687	-0.8513	0.6759	-1.2595	0.207846	0.00887625	0.221352	0.682257
p5-25391787	5	25391787	25.3918			5	3.36	143	95.97	1	0.67					0	0	163	97.02	5	2.98			-16.7752	893.278	-0.0188	0.985017	0.5798	1.1078	0.5234	0.600687	-0.8931	0.6631	-1.3469	0.178014	0.00655624	0.221352	0.749545
p5-25392004	5	25392004	25.392			6	4.03	142	95.3	1	0.67					0	0	163	97.02	5	2.98			-16.9165	828.002	-0.0204	0.9837	0.5596	1.1079	0.5051	0.613494	-1.1136	0.6358	-1.7514	0.0798723	0.00713736	0.212189	1.0976
p5-25392211	5	25392211	25.3922			7	4.7	141	94.63	1	0.67					0	0	163	97.02	5	2.98			-16.7447	751.83	-0.0223	0.982231	0.5596	1.1079	0.5051	0.613494	-1.1435	0.6281	-1.8206	0.0686605	0.00778634	0.212189	1.16329
p5-25392527	5	25392527	25.3925			7	4.7	141	94.63	1	0.67					0	0	163	97.02	5	2.98			-16.7447	751.83	-0.0223	0.982231	0.5596	1.1079	0.5051	0.613494	-1.1435	0.6281	-1.8206	0.0686605	0.00778634	0.212189	1.16329
p5-25409919	5	25409919	25.4099			5	3.36	143	95.97	1	0.67					0	0	163	97.02	5	2.98			-16.7752	893.278	-0.0188	0.985017	0.5798	1.1078	0.5234	0.600687	-0.8931	0.6631	-1.3469	0.178014	0.00655624	0.221352	0.749545
p5-25409920	5	25409920	25.4099			5	3.36	143	95.97	1	0.67					0	0	163	97.02	5	2.98			-16.7752	893.278	-0.0188	0.985017	0.5798	1.1078	0.5234	0.600687	-0.8931	0.6631	-1.3469	0.178014	0.00655624	0.221352	0.749545
p5-25410071	5	25410071	25.4101			4	2.68	144	96.64	1	0.67					0	0	163	97.02	5	2.98			-16.5819	988.66	-0.0168	0.986618	0.5996	1.1076	0.5414	0.588249	-0.6266	0.7013	-0.8935	0.371579	0.00585079	0.230439	0.429949
p5-25410072	5	25410072	25.4101			4	2.68	144	96.64	1	0.67					0	0	163	97.02	5	2.98			-16.5819	988.66	-0.0168	0.986618	0.5996	1.1076	0.5414	0.588249	-0.6266	0.7013	-0.8935	0.371579	0.00585079	0.230439	0.429949
p5-25410349	5	25410349	25.4103			3	2.01	145	97.32	1	0.67					0	0	163	97.02	5	2.98			-15.284	708.018	-0.0216	0.982777	0.619	1.1074	0.559	0.576166	-0.2891	0.7574	-0.3818	0.702636	0.00754484	0.239452	0.15327
p5-25410350	5	25410350	25.4104			3	2.01	145	97.32	1	0.67					0	0	163	97.02	5	2.98			-15.284	708.018	-0.0216	0.982777	0.619	1.1074	0.559	0.576166	-0.2891	0.7574	-0.3818	0.702636	0.00754484	0.239452	0.15327
p5-25411005	5	25411005	25.411			1	0.67	147	98.66	1	0.67					0	0	163	97.02	5	2.98			-15.5565	882.743	-0.0176	0.98594	0.619	1.1074	0.559	0.576166	-0.0741	0.8523	-0.087	0.930709	0.00614964	0.239452	0.0311862
p5-25411006	5	25411006	25.411			1	0.67	147	98.66	1	0.67					0	0	163	97.02	5	2.98			-15.5565	882.743	-0.0176	0.98594	0.619	1.1074	0.559	0.576166	-0.0741	0.8523	-0.087	0.930709	0.00614964	0.239452	0.0311862
p5-25411600	5	25411600	25.4116					148	99.33	1	0.67							163	97.02	5	2.98							0.6381	1.1073	0.5763	0.564426	0.6381	1.1073	0.5763	0.564426		0.248393	0.248393
p5-25411601	5	25411601	25.4116					148	99.33	1	0.67							163	97.02	5	2.98							0.6381	1.1073	0.5763	0.564426	0.6381	1.1073	0.5763	0.564426		0.248393	0.248393
p5-25413289	5	25413289	25.4133					148	99.33	1	0.67							164	97.62	4	2.38							0.4078	1.1296	0.361	0.718069	0.4078	1.1296	0.361	0.718069		0.143834	0.143834
p5-25413290	5	25413290	25.4133			1	0.67	147	98.66	1	0.67					0	0	163	97.02	5	2.98			-15.5565	882.743	-0.0176	0.98594	0.619	1.1074	0.559	0.576166	-0.0741	0.8523	-0.087	0.930709	0.00614964	0.239452	0.0311862
p5-25435925	5	25435925	25.4359			1	0.67	147	98.66	1	0.67					0	0	163	97.02	5	2.98			-15.5565	882.743	-0.0176	0.98594	0.619	1.1074	0.559	0.576166	-0.0741	0.8523	-0.087	0.930709	0.00614964	0.239452	0.0311862
p5-25446961	5	25446961	25.447					148	99.33	1	0.67							163	97.02	5	2.98							0.6381	1.1073	0.5763	0.564426	0.6381	1.1073	0.5763	0.564426		0.248393	0.248393
p5-25446962	5	25446962	25.447					148	99.33	1	0.67							162	96.43	6	3.57							1.438	1.1951	1.2032	0.228886	1.438	1.1951	1.2032	0.228886		0.640382	0.640382
p5-25450137	5	25450137	25.4501					148	99.33	1	0.67							160	95.24	8	4.76							1.6536	1.1527	1.4346	0.151415	1.6536	1.1527	1.4346	0.151415		0.81983	0.81983
p5-25453008	5	25453008	25.453					147	98.66	2	1.34							147	87.5	21	12.5							2.3226	0.8098	2.8681	0.00412994	2.3226	0.8098	2.8681	0.00412994		2.38406	2.38406
p5-25453009	5	25453009	25.453					147	98.66	2	1.34							144	85.71	24	14.29							2.4071	0.7994	3.0113	0.00260132	2.4071	0.7994	3.0113	0.00260132		2.58481	2.58481
p5-25453468	5	25453468	25.4535					147	98.66	2	1.34							142	84.52	26	15.48							2.4607	0.7934	3.1015	0.00192527	2.4607	0.7934	3.1015	0.00192527		2.71551	2.71551
p5-25453657	5	25453657	25.4537					147	98.66	2	1.34							142	84.52	26	15.48							2.4607	0.7934	3.1015	0.00192527	2.4607	0.7934	3.1015	0.00192527		2.71551	2.71551
p5-25460584	5	25460584	25.4606					147	98.66	2	1.34							143	85.12	25	14.88							2.4342	0.7963	3.0569	0.00223645	2.4342	0.7963	3.0569	0.00223645		2.65044	2.65044
p5-25460585	5	25460585	25.4606					147	98.66	2	1.34							143	85.12	25	14.88							2.4342	0.7963	3.0569	0.00223645	2.4342	0.7963	3.0569	0.00223645		2.65044	2.65044
p5-25464268	5	25464268	25.4643					148	99.33	1	0.67							143	85.12	25	14.88							3.0535	1.0669	2.862	0.0042097	3.0535	1.0669	2.862	0.0042097		2.37575	2.37575
p5-25464269	5	25464269	25.4643					148	99.33	1	0.67							143	85.12	25	14.88							3.0535	1.0669	2.862	0.0042097	3.0535	1.0669	2.862	0.0042097		2.37575	2.37575
p5-25467317	5	25467317	25.4673					148	99.33	1	0.67							151	89.88	17	10.12							2.2728	1.0752	2.1138	0.0345332	2.2728	1.0752	2.1138	0.0345332		1.46176	1.46176
p5-25467318	5	25467318	25.4673					148	99.33	1	0.67							151	89.88	17	10.12							2.2728	1.0752	2.1138	0.0345332	2.2728	1.0752	2.1138	0.0345332		1.46176	1.46176
p5-25469565	5	25469565	25.4696					148	99.33	1	0.67							154	91.67	14	8.33							2.1039	1.0912	1.9282	0.053836	2.1039	1.0912	1.9282	0.053836		1.26893	1.26893
p5-25469566	5	25469566	25.4696					148	99.33	1	0.67							154	91.67	14	8.33							2.1039	1.0912	1.9282	0.053836	2.1039	1.0912	1.9282	0.053836		1.26893	1.26893
p5-25469834	5	25469834	25.4698					148	99.33	1	0.67							160	95.24	8	4.76							1.1298	1.0729	1.053	0.292345	1.1298	1.0729	1.053	0.292345		0.534104	0.534104
p5-25469835	5	25469835	25.4698					148	99.33	1	0.67							160	95.24	8	4.76							1.1298	1.0729	1.053	0.292345	1.1298	1.0729	1.053	0.292345		0.534104	0.534104
p5-25471570	5	25471570	25.4716					148	99.33	1	0.67							162	96.43	6	3.57							0.8276	1.0921	0.7578	0.448588	0.8276	1.0921	0.7578	0.448588		0.348152	0.348152
p5-25471571	5	25471571	25.4716			1	0.67	147	98.66	1	0.67					0	0	162	96.43	6	3.57			-15.5493	882.743	-0.0176	0.985946	0.8085	1.0923	0.7402	0.459169	0.1154	0.8325	0.1386	0.889771	0.00614678	0.338028	0.0507216
p5-25472755	5	25472755	25.4728			1	0.67	147	98.66	1	0.67					0	0	163	97.02	5	2.98			-15.5565	882.743	-0.0176	0.98594	0.619	1.1074	0.559	0.576166	-0.0741	0.8523	-0.087	0.930709	0.00614964	0.239452	0.0311862
p5-25472756	5	25472756	25.4728			1	0.67	147	98.66	1	0.67					0	0	163	97.02	5	2.98			-15.5565	882.743	-0.0176	0.98594	0.619	1.1074	0.559	0.576166	-0.0741	0.8523	-0.087	0.930709	0.00614964	0.239452	0.0311862
p5-25473787	5	25473787	25.4738					148	99.33	1	0.67							163	97.02	5	2.98							0.6381	1.1073	0.5763	0.564426	0.6381	1.1073	0.5763	0.564426		0.248393	0.248393
p5-25473788	5	25473788	25.4738			0	0	148	99.33	1	0.67					1	0.6	162	96.43	5	2.98			13.6019	882.743	0.0154	0.987706	0.6453	1.1073	0.5827	0.560068	0.8276	1.0921	0.7578	0.448588	0.00537224	0.25176	0.348152
p5-25513466	5	25513466	25.5135			0	0	148	99.33	1	0.67					1	0.6	162	96.43	5	2.98			13.6019	882.743	0.0154	0.987706	0.6453	1.1073	0.5827	0.560068	0.8276	1.0921	0.7578	0.448588	0.00537224	0.25176	0.348152
p5-25526311	5	25526311	25.5263					148	99.33	1	0.67							163	97.02	5	2.98							0.6381	1.1073	0.5763	0.564426	0.6381	1.1073	0.5763	0.564426		0.248393	0.248393
p5-25526312	5	25526312	25.5263					147	98.66	2	1.34							163	97.02	5	2.98							0.3516	0.9301	0.378	0.705449	0.3516	0.9301	0.378	0.705449		0.151534	0.151534
p5-25530592	5	25530592	25.5306			0	0	147	98.66	2	1.34					1	0.6	162	96.43	5	2.98			13.5952	882.743	0.0154	0.987712	0.3576	0.9297	0.3846	0.700534	0.5179	0.9033	0.5733	0.566432	0.00536958	0.154571	0.246853
p5-25534368	5	25534368	25.5344			0	0	146	97.99	3	2.01					1	0.6	161	95.83	6	3.57			13.596	882.743	0.0154	0.987711	0.3284	0.8134	0.4038	0.686396	0.4553	0.7908	0.5757	0.564806	0.00536989	0.163426	0.248101
p5-25542097	5	25542097	25.5421			0	0	146	97.99	3	2.01					1	0.6	161	95.83	6	3.57			13.596	882.743	0.0154	0.987711	0.3284	0.8134	0.4038	0.686396	0.4553	0.7908	0.5757	0.564806	0.00536989	0.163426	0.248101
p5-25550197	5	25550197	25.5502			0	0	147	98.66	2	1.34					1	0.6	161	95.83	6	3.57			13.6015	882.743	0.0154	0.987706	0.5239	0.9029	0.5803	0.561746	0.6587	0.8826	0.7463	0.455495	0.0053721	0.25046	0.341516
p5-25550198	5	25550198	25.5502			3	2.01	144	96.64	2	1.34					1	0.6	161	95.83	6	3.57			-1.2503	1.284	-0.9737	0.330196	0.5026	0.9035	0.5563	0.578007	-0.0656	0.6763	-0.097	0.922707	0.481228	0.238067	0.0349361
p5-25551810	5	25551810	25.5518			14	9.4	129	86.58	6	4.03					5	2.98	157	93.45	6	3.57			-1.2138	0.6033	-2.0119	0.0442316	-0.9662	0.6188	-1.5615	0.118409	-1.0941	0.4419	-2.4761	0.0132835	1.35427	0.926614	1.87669
p5-25551991	5	25551991	25.552			14	9.4	130	87.25	5	3.36					5	2.98	159	94.64	4	2.38			-1.2215	0.604	-2.0223	0.0431409	-1.3503	0.6924	-1.9501	0.0511639	-1.2769	0.4685	-2.7258	0.00641456	1.36511	1.29104	2.19283
p5-25551992	5	25551992	25.552			22	14.77	122	81.88	5	3.36					6	3.57	158	94.05	4	2.38			-1.4884	0.5328	-2.7936	0.005213	-1.3962	0.6932	-2.0142	0.0439906	-1.4551	0.4344	-3.3497	0.000808863	2.28291	1.35664	3.09212	MARGINAL CNV CALLS
p5-25552110	5	25552110	25.5521			22	14.77	122	81.88	5	3.36					6	3.57	158	94.05	4	2.38			-1.4884	0.5328	-2.7936	0.005213	-1.3962	0.6932	-2.0142	0.0439906	-1.4551	0.4344	-3.3497	0.000808863	2.28291	1.35664	3.09212	MARGINAL CNV CALLS
p5-25552876	5	25552876	25.5529			20	13.42	124	83.22	5	3.36					5	2.98	159	94.64	4	2.38			-1.5026	0.5741	-2.6175	0.00885687	-1.3777	0.6928	-1.9886	0.0467416	-1.4528	0.4528	-3.2085	0.00133434	2.05272	1.3303	2.87473
p5-25552877	5	25552877	25.5529			20	13.42	124	83.22	5	3.36					5	2.98	159	94.64	4	2.38			-1.5026	0.5741	-2.6175	0.00885687	-1.3777	0.6928	-1.9886	0.0467416	-1.4528	0.4528	-3.2085	0.00133434	2.05272	1.3303	2.87473
p5-25552934	5	25552934	25.5529			2	1.34	142	95.3	5	3.36					4	2.38	160	95.24	4	2.38			0.0882	0.9725	0.0907	0.927758	-1.2778	0.6914	-1.848	0.0645996	-0.7928	0.5567	-1.4241	0.154428	0.0325654	1.18977	0.811274
p5-25552935	5	25552935	25.5529			2	1.34	142	95.3	5	3.36					4	2.38	160	95.24	4	2.38			0.0882	0.9725	0.0907	0.927758	-1.2778	0.6914	-1.848	0.0645996	-0.7928	0.5567	-1.4241	0.154428	0.0325654	1.18977	0.811274
p5-25553006	5	25553006	25.553			1	0.67	143	95.97	5	3.36					2	1.19	162	96.43	4	2.38			0.6357	1.4525	0.4376	0.661665	-1.2744	0.6911	-1.8441	0.0651752	-0.8959	0.6173	-1.4514	0.146661	0.179362	1.18592	0.833686
p5-25553007	5	25553007	25.553			1	0.67	143	95.97	5	3.36					2	1.19	161	95.83	5	2.98			0.6396	1.4512	0.4408	0.659386	-1.0441	0.654	-1.5966	0.110361	-0.7375	0.597	-1.2353	0.216718	0.18086	0.957184	0.664104
p5-25553148	5	25553148	25.5531			1	0.67	143	95.97	5	3.36					2	1.19	161	95.83	5	2.98			0.6396	1.4512	0.4408	0.659386	-1.0441	0.654	-1.5966	0.110361	-0.7375	0.597	-1.2353	0.216718	0.18086	0.957184	0.664104
p5-25553245	5	25553245	25.5532			0	0	144	96.64	5	3.36					2	1.19	161	95.83	5	2.98			13.5306	624.194	0.0217	0.982706	-1.0354	0.654	-1.5833	0.113343	-0.699	0.6087	-1.1483	0.250848	0.00757656	0.945606	0.600589
p5-25553246	5	25553246	25.5532			0	0	144	96.64	5	3.36					2	1.19	161	95.83	5	2.98			13.5306	624.194	0.0217	0.982706	-1.0354	0.654	-1.5833	0.113343	-0.699	0.6087	-1.1483	0.250848	0.00757656	0.945606	0.600589
p5-25553314	5	25553314	25.5533			0	0	145	97.32	4	2.68					2	1.19	161	95.83	5	2.98			13.5508	624.194	0.0217	0.98268	-0.7921	0.6908	-1.1466	0.251558	-0.4556	0.6482	-0.7029	0.482092	0.00758797	0.599361	0.31687
p5-25553315	5	25553315	25.5533			0	0	145	97.32	4	2.68					2	1.19	161	95.83	5	2.98			13.5508	624.194	0.0217	0.98268	-0.7921	0.6908	-1.1466	0.251558	-0.4556	0.6482	-0.7029	0.482092	0.00758797	0.599361	0.31687
p5-25553360	5	25553360	25.5534			0	0	145	97.32	4	2.68					1	0.6	162	96.43	5	2.98			13.5436	882.743	0.0153	0.987759	-0.7993	0.6908	-1.1571	0.247237	-0.617	0.6662	-0.9261	0.354401	0.00534908	0.606887	0.450505
p5-25553361	5	25553361	25.5534			0	0	145	97.32	4	2.68					1	0.6	162	96.43	5	2.98			13.5436	882.743	0.0153	0.987759	-0.7993	0.6908	-1.1571	0.247237	-0.617	0.6662	-0.9261	0.354401	0.00534908	0.606887	0.450505
p5-25555097	5	25555097	25.5551			0	0	146	97.99	3	2.01					1	0.6	162	96.43	5	2.98			13.5634	882.743	0.0154	0.987741	-0.4918	0.7484	-0.6571	0.511087	-0.3095	0.7258	-0.4264	0.669801	0.00535695	0.291505	0.174054
p5-25555098	5	25555098	25.5551			0	0	146	97.99	3	2.01					1	0.6	162	96.43	5	2.98			13.5634	882.743	0.0154	0.987741	-0.4918	0.7484	-0.6571	0.511087	-0.3095	0.7258	-0.4264	0.669801	0.00535695	0.291505	0.174054
p5-25555352	5	25555352	25.5554			0	0	147	98.66	2	1.34					1	0.6	162	96.43	5	2.98			13.5828	882.743	0.0154	0.987723	-0.0669	0.8523	-0.0785	0.937399	0.1154	0.8325	0.1386	0.889771	0.00536467	0.0280755	0.0507216
p5-25555353	5	25555353	25.5554			0	0	147	98.66	2	1.34					1	0.6	162	96.43	5	2.98			13.5828	882.743	0.0154	0.987723	-0.0669	0.8523	-0.0785	0.937399	0.1154	0.8325	0.1386	0.889771	0.00536467	0.0280755	0.0507216
p5-25555596	5	25555596	25.5556			0	0	148	99.33	1	0.67					1	0.6	162	96.43	5	2.98			13.6019	882.743	0.0154	0.987706	0.6453	1.1073	0.5827	0.560068	0.8276	1.0921	0.7578	0.448588	0.00537224	0.25176	0.348152
p5-25555597	5	25555597	25.5556			0	0	148	99.33	1	0.67					1	0.6	161	95.83	6	3.57			13.6091	882.743	0.0154	0.9877	0.8348	1.0921	0.7644	0.44465	0.9889	1.0812	0.9147	0.360355	0.00537511	0.351982	0.443269
p5-25556164	5	25556164	25.5562			0	0	148	99.33	1	0.67					1	0.6	161	95.83	6	3.57			13.6091	882.743	0.0154	0.9877	0.8348	1.0921	0.7644	0.44465	0.9889	1.0812	0.9147	0.360355	0.00537511	0.351982	0.443269
p5-25556794	5	25556794	25.5568			0	0	148	99.33	0	0	1	0.67			1	0.6	161	95.83	6	3.57	0	0	13.5891	882.743	0.0154	0.987718	0.0977	0.7447	0.1311	0.895665	0.9889	1.0812	0.9147	0.360355	0.00536715	0.0478546	0.443269
p5-25556795	5	25556795	25.5568			1	0.67	147	98.66	0	0	1	0.67			1	0.6	161	95.83	6	3.57	0	0	-0.9963	1.4236	-0.6998	0.484041	0.0821	0.7443	0.1103	0.912137	0.2768	0.8181	0.3383	0.735155	0.315118	0.0399397	0.133621
p5-25560066	5	25560066	25.5601			2	1.34	146	97.99	0	0	1	0.67			1	0.6	161	95.83	6	3.57	0	0	-1.7091	1.2357	-1.383	0.166653	0.0663	0.744	0.0891	0.928968	-0.1481	0.7093	-0.2089	0.834563	0.778186	0.0319991	0.0785408
p5-25560292	5	25560292	25.5603			4	2.68	144	96.64	0	0	1	0.67			2	1.19	159	94.64	7	4.17	0	0	-1.4739	0.9125	-1.6153	0.106236	0.1884	0.7439	0.2533	0.800031	-0.2508	0.6022	-0.4164	0.677085	0.973727	0.0968932	0.169357
p5-25560403	5	25560403	25.5604			4	2.68	144	96.64	0	0	1	0.67			2	1.19	158	94.05	8	4.76	0	0	-1.4678	0.9124	-1.6087	0.107673	0.3109	0.7452	0.4172	0.676503	-0.1418	0.592	-0.2395	0.810696	0.967892	0.16973	0.0911418
p5-25560800	5	25560800	25.5608			6	4.03	142	95.3	0	0	1	0.67			2	1.19	158	94.05	8	4.76	0	0	-1.7919	0.8654	-2.0706	0.038395	0.2928	0.7447	0.3931	0.694214	-0.4104	0.5456	-0.7522	0.451914	1.41573	0.158507	0.344945
p5-25560951	5	25560951	25.561			6	4.03	142	95.3	0	0	1	0.67			2	1.19	158	94.05	8	4.76	0	0	-1.7919	0.8654	-2.0706	0.038395	0.2928	0.7447	0.3931	0.694214	-0.4104	0.5456	-0.7522	0.451914	1.41573	0.158507	0.344945
p5-25566036	5	25566036	25.566			6	4.03	142	95.3	0	0	1	0.67			1	0.6	159	94.64	8	4.76	0	0	-2.4828	1.1189	-2.219	0.0264862	0.2875	0.7445	0.3861	0.699414	-0.5182	0.5567	-0.9307	0.351987	1.57698	0.155266	0.453473
p5-25566037	5	25566037	25.566			6	4.03	142	95.3	0	0	1	0.67			1	0.6	159	94.64	8	4.76	0	0	-2.4828	1.1189	-2.219	0.0264862	0.2875	0.7445	0.3861	0.699414	-0.5182	0.5567	-0.9307	0.351987	1.57698	0.155266	0.453473
p5-25570241	5	25570241	25.5702			5	3.36	143	95.97	0	0	1	0.67			1	0.6	159	94.64	8	4.76	0	0	-2.1962	1.1468	-1.9152	0.055473	0.3047	0.7449	0.409	0.682548	-0.3056	0.585	-0.5224	0.601364	1.25592	0.165867	0.220863
p5-25570242	5	25570242	25.5702			5	3.36	143	95.97	0	0	1	0.67			1	0.6	159	94.64	8	4.76	0	0	-2.1962	1.1468	-1.9152	0.055473	0.3047	0.7449	0.409	0.682548	-0.3056	0.585	-0.5224	0.601364	1.25592	0.165867	0.220863
p5-25570298	5	25570298	25.5703			4	2.68	144	96.64	0	0	1	0.67			1	0.6	159	94.64	8	4.76	0	0	-1.8167	1.1936	-1.522	0.128015	0.3213	0.7453	0.4311	0.666404	-0.0522	0.6232	-0.0838	0.933198	0.892739	0.176262	0.0300262
p5-25570299	5	25570299	25.5703			4	2.68	144	96.64	0	0	1	0.67			1	0.6	159	94.64	8	4.76	0	0	-1.8167	1.1936	-1.522	0.128015	0.3213	0.7453	0.4311	0.666404	-0.0522	0.6232	-0.0838	0.933198	0.892739	0.176262	0.0300262
p5-25570378	5	25570378	25.5704			2	1.34	146	97.99	0	0	1	0.67			1	0.6	159	94.64	8	4.76	0	0	-1.6967	1.2358	-1.373	0.169759	0.3231	0.7454	0.4334	0.664691	0.1178	0.6866	0.1715	0.863793	0.770167	0.17738	0.0635904
p5-25570379	5	25570379	25.5704			2	1.34	146	97.99	0	0	1	0.67			1	0.6	159	94.64	8	4.76	0	0	-1.6967	1.2358	-1.373	0.169759	0.3231	0.7454	0.4334	0.664691	0.1178	0.6866	0.1715	0.863793	0.770167	0.17738	0.0635904
p5-25570904	5	25570904	25.5709			1	0.67	147	98.66	0	0	1	0.67			1	0.6	159	94.64	8	4.76	0	0	-0.9839	1.4237	-0.6911	0.489508	0.3399	0.7458	0.4558	0.648535	0.5427	0.7986	0.6796	0.496785	0.31024	0.188066	0.303832
p5-25570905	5	25570905	25.5709			1	0.67	147	98.66	0	0	1	0.67			1	0.6	159	94.64	8	4.76	0	0	-0.9839	1.4237	-0.6911	0.489508	0.3399	0.7458	0.4558	0.648535	0.5427	0.7986	0.6796	0.496785	0.31024	0.188066	0.303832
p5-25571059	5	25571059	25.5711			1	0.67	147	98.66	0	0	1	0.67			1	0.6	160	95.24	7	4.17	0	0	-0.9902	1.4236	-0.6956	0.486703	0.2167	0.7445	0.291	0.771053	0.4176	0.8072	0.5173	0.604941	0.312736	0.112916	0.218287
p5-25571060	5	25571060	25.5711			1	0.67	147	98.66	1	0.67					1	0.6	160	95.24	7	4.17			-0.9687	1.4236	-0.6805	0.496187	0.9772	1.0814	0.9036	0.366188	0.4176	0.8072	0.5173	0.604941	0.304355	0.436296	0.218287
p5-25571364	5	25571364	25.5714			1	0.67	147	98.66	1	0.67					1	0.6	161	95.83	6	3.57			-0.976	1.4235	-0.6856	0.492953	0.8157	1.0923	0.7468	0.455178	0.2768	0.8181	0.3383	0.735155	0.307195	0.341819	0.133621
p5-25571365	5	25571365	25.5714			1	0.67	147	98.66	1	0.67					1	0.6	161	95.83	6	3.57			-0.976	1.4235	-0.6856	0.492953	0.8157	1.0923	0.7468	0.455178	0.2768	0.8181	0.3383	0.735155	0.307195	0.341819	0.133621
p5-25571813	5	25571813	25.5718			1	0.67	147	98.66	1	0.67					1	0.6	162	96.43	5	2.98			-0.9832	1.4235	-0.6907	0.489754	0.6262	1.1074	0.5655	0.571764	0.1154	0.8325	0.1386	0.889771	0.310022	0.242783	0.0507216
p5-25571814	5	25571814	25.5718			1	0.67	147	98.66	1	0.67					1	0.6	162	96.43	5	2.98			-0.9832	1.4235	-0.6907	0.489754	0.6262	1.1074	0.5655	0.571764	0.1154	0.8325	0.1386	0.889771	0.310022	0.242783	0.0507216
p5-25572240	5	25572240	25.5722			0	0	148	99.33	1	0.67					1	0.6	162	96.43	5	2.98			13.6019	882.743	0.0154	0.987706	0.6453	1.1073	0.5827	0.560068	0.8276	1.0921	0.7578	0.448588	0.00537224	0.25176	0.348152
p5-25572241	5	25572241	25.5722			0	0	148	99.33	1	0.67					1	0.6	162	96.43	5	2.98			13.6019	882.743	0.0154	0.987706	0.6453	1.1073	0.5827	0.560068	0.8276	1.0921	0.7578	0.448588	0.00537224	0.25176	0.348152
p5-25573685	5	25573685	25.5737					148	99.33	1	0.67							163	97.02	5	2.98							0.6381	1.1073	0.5763	0.564426	0.6381	1.1073	0.5763	0.564426		0.248393	0.248393
p5-25573686	5	25573686	25.5737			0	0	148	99.33	1	0.67					1	0.6	162	96.43	5	2.98			13.6019	882.743	0.0154	0.987706	0.6453	1.1073	0.5827	0.560068	0.8276	1.0921	0.7578	0.448588	0.00537224	0.25176	0.348152
p5-25574278	5	25574278	25.5743			0	0	148	99.33	1	0.67					1	0.6	162	96.43	5	2.98			13.6019	882.743	0.0154	0.987706	0.6453	1.1073	0.5827	0.560068	0.8276	1.0921	0.7578	0.448588	0.00537224	0.25176	0.348152
p5-25589265	5	25589265	25.5893					148	99.33	1	0.67							163	97.02	5	2.98							0.6381	1.1073	0.5763	0.564426	0.6381	1.1073	0.5763	0.564426		0.248393	0.248393
p5-25589266	5	25589266	25.5893					148	99.33	1	0.67							163	97.02	5	2.98							0.6381	1.1073	0.5763	0.564426	0.6381	1.1073	0.5763	0.564426		0.248393	0.248393
p5-25630383	5	25630383	25.6304					149	100	0	0							163	97.02	5	2.98							14.6134	650.874	0.0225	0.982087	14.6134	650.874	0.0225	0.982087		0.00784986	0.00784986
p5-25630384	5	25630384	25.6304					148	99.33	1	0.67							163	97.02	5	2.98							0.6381	1.1073	0.5763	0.564426	0.6381	1.1073	0.5763	0.564426		0.248393	0.248393
p5-25637184	5	25637184	25.6372					148	99.33	1	0.67							162	96.43	6	3.57							0.8276	1.0921	0.7578	0.448588	0.8276	1.0921	0.7578	0.448588		0.348152	0.348152
p5-25639661	5	25639661	25.6397					148	99.33	1	0.67							162	96.43	6	3.57							0.8276	1.0921	0.7578	0.448588	0.8276	1.0921	0.7578	0.448588		0.348152	0.348152
p5-25652088	5	25652088	25.6521					148	99.33	1	0.67							163	97.02	5	2.98							0.6381	1.1073	0.5763	0.564426	0.6381	1.1073	0.5763	0.564426		0.248393	0.248393
p5-25652089	5	25652089	25.6521			1	0.67	147	98.66	1	0.67					0	0	163	97.02	5	2.98			-15.5565	882.743	-0.0176	0.98594	0.619	1.1074	0.559	0.576166	-0.0741	0.8523	-0.087	0.930709	0.00614964	0.239452	0.0311862
p5-25652190	5	25652190	25.6522			1	0.67	147	98.66	1	0.67					1	0.6	162	96.43	5	2.98			0.2251	1.6804	0.1339	0.893443	0.6392	1.1073	0.5773	0.563762	0.5179	0.9033	0.5733	0.566432	0.0489329	0.248905	0.246853
p5-25652265	5	25652265	25.6523			1	0.67	147	98.66	1	0.67					1	0.6	162	96.43	5	2.98			0.2251	1.6804	0.1339	0.893443	0.6392	1.1073	0.5773	0.563762	0.5179	0.9033	0.5733	0.566432	0.0489329	0.248905	0.246853
p5-25653438	5	25653438	25.6534			1	0.67	147	98.66	1	0.67					0	0	163	97.02	5	2.98			-15.5565	882.743	-0.0176	0.98594	0.619	1.1074	0.559	0.576166	-0.0741	0.8523	-0.087	0.930709	0.00614964	0.239452	0.0311862
p5-25653439	5	25653439	25.6534			2	1.34	146	97.99	1	0.67					0	0	163	97.02	5	2.98			-15.5759	624.194	-0.025	0.980092	0.5996	1.1076	0.5414	0.588249	-0.499	0.7484	-0.6668	0.504929	0.00873317	0.230439	0.29677
p5-25655438	5	25655438	25.6554			2	1.34	143	95.97	4	2.68					1	0.6	162	96.43	5	2.98			-1.7238	1.2358	-1.3949	0.163041	-0.3167	0.7593	-0.4171	0.676594	-0.7114	0.6356	-1.1193	0.263013	0.787703	0.169672	0.580023
p5-25655662	5	25655662	25.6557			2	1.34	143	95.97	4	2.68	0	0			1	0.6	162	96.43	4	2.38	1	0.6	-1.7167	1.2357	-1.3893	0.164756	-0.1188	0.6586	-0.1804	0.856863	-0.7114	0.6356	-1.1193	0.263013	0.78316	0.0670884	0.580023
p5-25655663	5	25655663	25.6557			2	1.34	141	94.63	6	4.03	0	0			1	0.6	162	96.43	4	2.38	1	0.6	-1.7228	1.2357	-1.3942	0.163267	-0.2541	0.6121	-0.4151	0.678103	-0.7932	0.6127	-1.2946	0.195467	0.787101	0.168704	0.708927
p5-25655921	5	25655921	25.6559			2	1.34	138	92.62	7	4.7	2	1.34			1	0.6	154	91.67	11	6.55	2	1.19	-1.7083	1.2359	-1.3822	0.166908	0.0372	0.4159	0.0895	0.92872	-0.1115	0.48	-0.2322	0.816363	0.777522	0.0321152	0.0881167
p5-25656216	5	25656216	25.6562			2	1.34	138	92.62	7	4.7	2	1.34			1	0.6	152	90.48	13	7.74	2	1.19	-1.6996	1.236	-1.3751	0.169116	0.1235	0.4103	0.3009	0.763497	0.0137	0.4673	0.0293	0.976643	0.771816	0.117193	0.0102643
p5-25656561	5	25656561	25.6566			2	1.34	134	89.93	10	6.71	3	2.01			1	0.6	135	80.36	27	16.07	5	2.98	-1.6091	1.2362	-1.3017	0.193019	0.6551	0.3269	2.0041	0.0450632	0.6952	0.3869	1.7969	0.0723565	0.714399	1.34618	1.14052
p5-25656562	5	25656562	25.6566			2	1.34	129	86.58	14	9.4	4	2.68			1	0.6	131	77.98	30	17.86	6	3.57	-1.6319	1.2367	-1.3196	0.186976	0.375	0.2874	1.3049	0.191929	0.3488	0.3487	1.0004	0.317126	0.728215	0.71686	0.498768
p5-25656887	5	25656887	25.6569			2	1.34	129	86.58	14	9.4	4	2.68			1	0.6	130	77.38	30	17.86	7	4.17	-1.6233	1.2367	-1.3126	0.189318	0.4019	0.2833	1.4188	0.155947	0.3768	0.3471	1.0854	0.277758	0.722807	0.807023	0.556334
p5-25656954	5	25656954	25.657			2	1.34	128	85.91	15	10.07	4	2.68			1	0.6	130	77.38	30	17.86	7	4.17	-1.627	1.2367	-1.3156	0.188313	0.383	0.2814	1.3611	0.173483	0.3482	0.3437	1.013	0.311072	0.725119	0.760742	0.507139
p5-25657253	5	25657253	25.6573			2	1.34	122	81.88	18	12.08	7	4.7			1	0.6	128	76.19	32	19.05	7	4.17	-1.6671	1.2369	-1.3477	0.177742	0.176	0.2552	0.6894	0.490553	0.1927	0.3237	0.5953	0.551667	0.750211	0.309314	0.258323
p5-25657368	5	25657368	25.6574			2	1.34	122	81.88	18	12.08	7	4.7			1	0.6	128	76.19	32	19.05	7	4.17	-1.6671	1.2369	-1.3477	0.177742	0.176	0.2552	0.6894	0.490553	0.1927	0.3237	0.5953	0.551667	0.750211	0.309314	0.258323
p5-25657842	5	25657842	25.6578			2	1.34	122	81.88	18	12.08	7	4.7			1	0.6	129	76.79	31	18.45	7	4.17	-1.6718	1.2369	-1.3516	0.176497	0.1597	0.2558	0.6243	0.532409	0.1661	0.325	0.5111	0.609305	0.753262	0.273754	0.215165
p5-25657843	5	25657843	25.6578			3	2.01	121	81.21	18	12.08	7	4.7			1	0.6	129	76.79	31	18.45	7	4.17	-2.0993	1.1678	-1.7977	0.0722311	0.1482	0.2565	0.5777	0.563454	0.0884	0.3221	0.2746	0.783644	1.14128	0.249141	0.105881
p5-25657929	5	25657929	25.6579			3	2.01	121	81.21	18	12.08	7	4.7			1	0.6	129	76.79	31	18.45	7	4.17	-2.0993	1.1678	-1.7977	0.0722311	0.1482	0.2565	0.5777	0.563454	0.0884	0.3221	0.2746	0.783644	1.14128	0.249141	0.105881
p5-25658158	5	25658158	25.6582			3	2.01	123	82.55	17	11.41	6	4.03			1	0.6	131	77.98	31	18.45	5	2.98	-2.1143	1.1679	-1.8104	0.0702323	0.0926	0.2713	0.3412	0.732975	0.0759	0.3293	0.2306	0.817608	1.15346	0.134911	0.0874548
p5-25658159	5	25658159	25.6582			3	2.01	123	82.55	17	11.41	6	4.03			1	0.6	131	77.98	31	18.45	5	2.98	-2.1143	1.1679	-1.8104	0.0702323	0.0926	0.2713	0.3412	0.732975	0.0759	0.3293	0.2306	0.817608	1.15346	0.134911	0.0874548
p5-25659510	5	25659510	25.6595			3	2.01	126	84.56	14	9.4	6	4.03			1	0.6	131	77.98	31	18.45	5	2.98	-2.0952	1.1677	-1.7942	0.0727771	0.1803	0.2765	0.652	0.514373	0.2056	0.3379	0.6084	0.542902	1.13801	0.288722	0.265278
p5-25659511	5	25659511	25.6595			3	2.01	126	84.56	14	9.4	6	4.03			1	0.6	131	77.98	33	19.64	3	1.79	-2.103	1.1677	-1.8009	0.0717129	0.1509	0.2851	0.5293	0.596576	0.2056	0.3379	0.6084	0.542902	1.1444	0.224334	0.265278
p5-25661490	5	25661490	25.6615			3	2.01	144	96.64	2	1.34					1	0.6	160	95.24	7	4.17			-2.1268	1.1666	-1.823	0.0683039	0.2246	0.8189	0.2743	0.783869	-0.5582	0.5939	-0.9398	0.347305	1.16555	0.105756	0.459289
p5-25661491	5	25661491	25.6615			3	2.01	144	96.64	2	1.34					1	0.6	160	95.24	7	4.17			-2.1268	1.1666	-1.823	0.0683039	0.2246	0.8189	0.2743	0.783869	-0.5582	0.5939	-0.9398	0.347305	1.16555	0.105756	0.459289
p5-25662265	5	25662265	25.6623			3	2.01	145	97.32	1	0.67					1	0.6	160	95.24	7	4.17			-2.1066	1.1665	-1.806	0.0709261	0.938	1.0817	0.8671	0.385897	-0.3148	0.6343	-0.4963	0.619658	1.14919	0.413529	0.207848
p5-25662266	5	25662266	25.6623			3	2.01	145	97.32	1	0.67					1	0.6	160	95.24	7	4.17			-2.1066	1.1665	-1.806	0.0709261	0.938	1.0817	0.8671	0.385897	-0.3148	0.6343	-0.4963	0.619658	1.14919	0.413529	0.207848
p5-25669751	5	25669751	25.6698			3	2.01	145	97.32	1	0.67					1	0.6	161	95.83	6	3.57			-2.1138	1.1664	-1.8122	0.0699521	0.7765	1.0927	0.7107	0.477285	-0.4556	0.6482	-0.7029	0.482092	1.1552	0.321222	0.31687
p5-25669752	5	25669752	25.6698			3	2.01	145	97.32	1	0.67					1	0.6	161	95.83	6	3.57			-2.1138	1.1664	-1.8122	0.0699521	0.7765	1.0927	0.7107	0.477285	-0.4556	0.6482	-0.7029	0.482092	1.1552	0.321222	0.31687
p5-25669867	5	25669867	25.6699			2	1.34	146	97.99	1	0.67					1	0.6	161	95.83	6	3.57			-1.6886	1.2357	-1.3665	0.17177	0.7963	1.0925	0.7289	0.466052	-0.1481	0.7093	-0.2089	0.834563	0.765052	0.331566	0.0785408
p5-25669868	5	25669868	25.6699			2	1.34	146	97.99	1	0.67					1	0.6	161	95.83	6	3.57			-1.6886	1.2357	-1.3665	0.17177	0.7963	1.0925	0.7289	0.466052	-0.1481	0.7093	-0.2089	0.834563	0.765052	0.331566	0.0785408
p5-25670168	5	25670168	25.6702			1	0.67	147	98.66	1	0.67					0	0	163	97.02	5	2.98			-15.5565	882.743	-0.0176	0.98594	0.619	1.1074	0.559	0.576166	-0.0741	0.8523	-0.087	0.930709	0.00614964	0.239452	0.0311862
p5-25670169	5	25670169	25.6702			1	0.67	147	98.66	1	0.67					0	0	163	97.02	5	2.98			-15.5565	882.743	-0.0176	0.98594	0.619	1.1074	0.559	0.576166	-0.0741	0.8523	-0.087	0.930709	0.00614964	0.239452	0.0311862
p5-25677856	5	25677856	25.6779					148	99.33	1	0.67							163	97.02	5	2.98							0.6381	1.1073	0.5763	0.564426	0.6381	1.1073	0.5763	0.564426		0.248393	0.248393
p5-25677857	5	25677857	25.6779			2	1.34	146	97.99	1	0.67					0	0	163	97.02	5	2.98			-13.169	624.194	-0.0211	0.983168	0.6381	1.1073	0.5763	0.564426	0.1664	0.8438	0.1972	0.843672	0.00737234	0.248393	0.0738265
p5-25685029	5	25685029	25.685			3	2.01	145	97.32	1	0.67					0	0	163	97.02	5	2.98			-15.284	708.018	-0.0216	0.982777	0.619	1.1074	0.559	0.576166	-0.2891	0.7574	-0.3818	0.702636	0.00754484	0.239452	0.15327
p5-25693228	5	25693228	25.6932			4	2.68	144	96.64	1	0.67					0	0	163	97.02	5	2.98			-16.5819	988.66	-0.0168	0.986618	0.5996	1.1076	0.5414	0.588249	-0.6266	0.7013	-0.8935	0.371579	0.00585079	0.230439	0.429949
p5-25695346	5	25695346	25.6953			4	2.68	144	96.64	1	0.67					0	0	163	97.02	5	2.98			-16.5819	988.66	-0.0168	0.986618	0.5996	1.1076	0.5414	0.588249	-0.6266	0.7013	-0.8935	0.371579	0.00585079	0.230439	0.429949
p5-25697274	5	25697274	25.6973			3	2.01	145	97.32	1	0.67					0	0	163	97.02	5	2.98			-15.284	708.018	-0.0216	0.982777	0.619	1.1074	0.559	0.576166	-0.2891	0.7574	-0.3818	0.702636	0.00754484	0.239452	0.15327
p5-25697275	5	25697275	25.6973			3	2.01	145	97.32	1	0.67					0	0	163	97.02	5	2.98			-15.284	708.018	-0.0216	0.982777	0.619	1.1074	0.559	0.576166	-0.2891	0.7574	-0.3818	0.702636	0.00754484	0.239452	0.15327
p5-25697591	5	25697591	25.6976			2	1.34	146	97.99	1	0.67					0	0	163	97.02	5	2.98			-15.5617	847.391	-0.0184	0.985348	0.619	1.1074	0.559	0.576166	-0.1925	0.7963	-0.2417	0.809017	0.00641024	0.239452	0.0920424
p5-25697592	5	25697592	25.6976			2	1.34	146	97.99	1	0.67					0	0	163	97.02	5	2.98			-15.5617	847.391	-0.0184	0.985348	0.619	1.1074	0.559	0.576166	-0.1925	0.7963	-0.2417	0.809017	0.00641024	0.239452	0.0920424
p5-25697986	5	25697986	25.698			1	0.67	147	98.66	1	0.67					0	0	163	97.02	5	2.98			-13.1583	882.743	-0.0149	0.988107	0.6381	1.1073	0.5763	0.564426	0.3516	0.9301	0.378	0.705449	0.00519599	0.248393	0.151534
p5-25697987	5	25697987	25.698			1	0.67	147	98.66	1	0.67					0	0	163	97.02	5	2.98			-13.1583	882.743	-0.0149	0.988107	0.6381	1.1073	0.5763	0.564426	0.3516	0.9301	0.378	0.705449	0.00519599	0.248393	0.151534
p5-25698087	5	25698087	25.6981					148	99.33	1	0.67							163	97.02	5	2.98							0.6381	1.1073	0.5763	0.564426	0.6381	1.1073	0.5763	0.564426		0.248393	0.248393
p5-25698088	5	25698088	25.6981			0	0	148	99.33	1	0.67					1	0.6	162	96.43	5	2.98			13.6019	882.743	0.0154	0.987706	0.6453	1.1073	0.5827	0.560068	0.8276	1.0921	0.7578	0.448588	0.00537224	0.25176	0.348152
p5-25708861	5	25708861	25.7089			0	0	148	99.33	1	0.67					1	0.6	161	95.83	6	3.57			13.6091	882.743	0.0154	0.9877	0.8348	1.0921	0.7644	0.44465	0.9889	1.0812	0.9147	0.360355	0.00537511	0.351982	0.443269
p5-25712228	5	25712228	25.7122			0	0	148	99.33	1	0.67					1	0.6	160	95.24	7	4.17			13.6164	882.743	0.0154	0.987693	0.9962	1.0812	0.9214	0.356846	1.1298	1.0729	1.053	0.292345	0.005378	0.447519	0.534104
p5-25713579	5	25713579	25.7136			0	0	147	98.66	2	1.34					1	0.6	160	95.24	7	4.17			13.5973	882.743	0.0154	0.98771	0.284	0.8182	0.3472	0.728478	0.4176	0.8072	0.5173	0.604941	0.00537043	0.137584	0.218287
p5-25714594	5	25714594	25.7146			0	0	147	98.66	2	1.34					1	0.6	160	95.24	7	4.17			13.5973	882.743	0.0154	0.98771	0.284	0.8182	0.3472	0.728478	0.4176	0.8072	0.5173	0.604941	0.00537043	0.137584	0.218287
p5-25714952	5	25714952	25.715			0	0	147	98.66	2	1.34					1	0.6	161	95.83	6	3.57			13.5901	882.743	0.0154	0.987717	0.1226	0.8326	0.1473	0.882926	0.2768	0.8181	0.3383	0.735155	0.00536754	0.0540756	0.133621
p5-25714953	5	25714953	25.715			0	0	147	98.66	2	1.34					1	0.6	161	95.83	6	3.57			13.5901	882.743	0.0154	0.987717	0.1226	0.8326	0.1473	0.882926	0.2768	0.8181	0.3383	0.735155	0.00536754	0.0540756	0.133621
p5-25717573	5	25717573	25.7176			0	0	148	99.33	1	0.67					1	0.6	161	95.83	6	3.57			13.6091	882.743	0.0154	0.9877	0.8348	1.0921	0.7644	0.44465	0.9889	1.0812	0.9147	0.360355	0.00537511	0.351982	0.443269
p5-25717574	5	25717574	25.7176			0	0	148	99.33	1	0.67					1	0.6	161	95.83	6	3.57			13.6091	882.743	0.0154	0.9877	0.8348	1.0921	0.7644	0.44465	0.9889	1.0812	0.9147	0.360355	0.00537511	0.351982	0.443269
p5-25724128	5	25724128	25.7241					148	99.33	1	0.67							162	96.43	6	3.57							0.8276	1.0921	0.7578	0.448588	0.8276	1.0921	0.7578	0.448588		0.348152	0.348152
p5-25724129	5	25724129	25.7241					147	98.66	2	1.34							162	96.43	6	3.57							0.1154	0.8325	0.1386	0.889771	0.1154	0.8325	0.1386	0.889771		0.0507216	0.0507216
p5-25731736	5	25731736	25.7317					147	98.66	2	1.34							162	96.43	6	3.57							0.1154	0.8325	0.1386	0.889771	0.1154	0.8325	0.1386	0.889771		0.0507216	0.0507216
p5-25734746	5	25734746	25.7347					148	99.33	1	0.67							162	96.43	6	3.57							0.8276	1.0921	0.7578	0.448588	0.8276	1.0921	0.7578	0.448588		0.348152	0.348152
p5-25734747	5	25734747	25.7347					148	99.33	1	0.67							162	96.43	6	3.57							0.8276	1.0921	0.7578	0.448588	0.8276	1.0921	0.7578	0.448588		0.348152	0.348152
p5-25735550	5	25735550	25.7355					148	99.33	1	0.67	0	0					162	96.43	5	2.98	1	0.6					0.822	1.0125	0.8119	0.416866	0.8276	1.0921	0.7578	0.448588		0.380003	0.348152
p5-25735551	5	25735551	25.7356			1	0.67	147	98.66	1	0.67	0	0			0	0	162	96.43	5	2.98	1	0.6	-15.5475	882.743	-0.0176	0.985948	0.8055	1.0117	0.7962	0.425943	0.1154	0.8325	0.1386	0.889771	0.00614605	0.370649	0.0507216
p5-25752740	5	25752740	25.7527			5	3.36	143	95.97	1	0.67	0	0			0	0	162	96.43	5	2.98	1	0.6	-17.1706	954.464	-0.018	0.985647	0.7541	1.0092	0.7472	0.454957	-0.8959	0.6173	-1.4514	0.146661	0.0062786	0.34203	0.833686
p5-25752851	5	25752851	25.7529			6	4.03	142	95.3	1	0.67	0	0			0	0	162	96.43	5	2.98	1	0.6	-16.9093	828.633	-0.0204	0.983719	0.7541	1.0092	0.7472	0.454957	-0.9297	0.6078	-1.5295	0.126135	0.00712879	0.34203	0.899164
p5-25753002	5	25753002	25.753			7	4.7	141	94.63	1	0.67	0	0			0	0	162	96.43	5	2.98	1	0.6	-17.0188	778.407	-0.0219	0.982557	0.7363	1.0083	0.7302	0.465278	-1.117	0.587	-1.9028	0.0570672	0.00764236	0.332288	1.24361
p5-25753112	5	25753112	25.7531			9	6.04	139	93.29	1	0.67	0	0			0	0	162	96.43	5	2.98	1	0.6	-16.7309	662.702	-0.0252	0.979858	0.7363	1.0083	0.7302	0.465278	-1.1672	0.5751	-2.0297	0.042392	0.00883672	0.332288	1.37272
p5-25753171	5	25753171	25.7532			10	6.71	138	92.62	1	0.67	0	0			0	0	162	96.43	5	2.98	1	0.6	-16.6381	627.247	-0.0265	0.978838	0.7363	1.0083	0.7302	0.465278	-1.1913	0.5698	-2.0908	0.0365451	0.00928911	0.332288	1.43717
p5-25753618	5	25753618	25.7536			11	7.38	137	91.95	1	0.67	0	0			0	0	162	96.43	5	2.98	1	0.6	-17.7349	987.933	-0.018	0.985678	0.7181	1.0074	0.7128	0.475948	-1.343	0.5576	-2.4083	0.0160262	0.00626513	0.32244	1.79517
p5-25753947	5	25753947	25.7539			11	7.38	137	91.95	1	0.67	0	0			0	0	162	96.43	5	2.98	1	0.6	-17.7349	987.933	-0.018	0.985678	0.7181	1.0074	0.7128	0.475948	-1.343	0.5576	-2.4083	0.0160262	0.00626513	0.32244	1.79517
p5-25754773	5	25754773	25.7548			10	6.71	138	92.62	1	0.67	0	0			0	0	162	96.43	5	2.98	1	0.6	-16.6381	627.247	-0.0265	0.978838	0.7363	1.0083	0.7302	0.465278	-1.1913	0.5698	-2.0908	0.0365451	0.00928911	0.332288	1.43717
p5-25754774	5	25754774	25.7548			10	6.71	138	92.62	1	0.67	0	0			0	0	162	96.43	5	2.98	1	0.6	-16.6381	627.247	-0.0265	0.978838	0.7363	1.0083	0.7302	0.465278	-1.1913	0.5698	-2.0908	0.0365451	0.00928911	0.332288	1.43717
p5-25754907	5	25754907	25.7549			4	2.68	144	96.64	1	0.67	0	0			0	0	162	96.43	5	2.98	1	0.6	-16.5753	989.505	-0.0168	0.986635	0.7887	1.0109	0.7801	0.435303	-0.4486	0.674	-0.6656	0.505643	0.00584342	0.361208	0.296156
p5-25754908	5	25754908	25.7549			4	2.68	144	96.64	1	0.67	0	0			0	0	162	96.43	5	2.98	1	0.6	-16.5753	989.505	-0.0168	0.986635	0.7887	1.0109	0.7801	0.435303	-0.4486	0.674	-0.6656	0.505643	0.00584342	0.361208	0.296156
p5-25758765	5	25758765	25.7588					148	99.33	1	0.67	0	0					162	96.43	5	2.98	1	0.6					0.822	1.0125	0.8119	0.416866	0.8276	1.0921	0.7578	0.448588		0.380003	0.348152
p5-25758766	5	25758766	25.7588					148	99.33	1	0.67							162	96.43	6	3.57							0.8276	1.0921	0.7578	0.448588	0.8276	1.0921	0.7578	0.448588		0.348152	0.348152
p5-25759539	5	25759539	25.7595					148	99.33	1	0.67							162	96.43	6	3.57							0.8276	1.0921	0.7578	0.448588	0.8276	1.0921	0.7578	0.448588		0.348152	0.348152
p5-25759540	5	25759540	25.7595					148	99.33	1	0.67							160	95.24	8	4.76							1.1298	1.0729	1.053	0.292345	1.1298	1.0729	1.053	0.292345		0.534104	0.534104
p5-25762026	5	25762026	25.762					148	99.33	1	0.67	0	0					157	93.45	10	5.95	1	0.6					1.4258	1.0324	1.381	0.167277	1.4703	1.0566	1.3916	0.164035		0.776563	0.785064
p5-25763136	5	25763136	25.7631					148	99.33	1	0.67	0	0					157	93.45	9	5.36	2	1.19					1.3838	1.0054	1.3764	0.168709	1.4703	1.0566	1.3916	0.164035		0.772863	0.785064
p5-25763137	5	25763137	25.7631					148	99.33	1	0.67	0	0					157	93.45	9	5.36	2	1.19					1.3838	1.0054	1.3764	0.168709	1.4703	1.0566	1.3916	0.164035		0.772863	0.785064
p5-25766387	5	25766387	25.7664					148	99.33	1	0.67							159	94.64	9	5.36							1.2549	1.0664	1.1768	0.239292	1.2549	1.0664	1.1768	0.239292		0.621072	0.621072
p5-25766388	5	25766388	25.7664					148	99.33	1	0.67							159	94.64	9	5.36							1.2549	1.0664	1.1768	0.239292	1.2549	1.0664	1.1768	0.239292		0.621072	0.621072
p5-25767093	5	25767093	25.7671					148	99.33	1	0.67							160	95.24	8	4.76							1.1298	1.0729	1.053	0.292345	1.1298	1.0729	1.053	0.292345		0.534104	0.534104
p5-25767094	5	25767094	25.7671					148	99.33	1	0.67							160	95.24	8	4.76							1.1298	1.0729	1.053	0.292345	1.1298	1.0729	1.053	0.292345		0.534104	0.534104
p5-25769015	5	25769015	25.769					148	99.33	1	0.67							162	96.43	6	3.57							0.8276	1.0921	0.7578	0.448588	0.8276	1.0921	0.7578	0.448588		0.348152	0.348152
p5-25769016	5	25769016	25.769					148	99.33	1	0.67							162	96.43	6	3.57							0.8276	1.0921	0.7578	0.448588	0.8276	1.0921	0.7578	0.448588		0.348152	0.348152
p5-25770310	5	25770310	25.7703					148	99.33	1	0.67							163	97.02	5	2.98							0.6381	1.1073	0.5763	0.564426	0.6381	1.1073	0.5763	0.564426		0.248393	0.248393
p5-25770311	5	25770311	25.7703					148	99.33	1	0.67							163	97.02	5	2.98							0.6381	1.1073	0.5763	0.564426	0.6381	1.1073	0.5763	0.564426		0.248393	0.248393
p5-25771343	5	25771343	25.7713					148	99.33	1	0.67							164	97.62	4	2.38							0.4078	1.1296	0.361	0.718069	0.4078	1.1296	0.361	0.718069		0.143834	0.143834
p5-25771344	5	25771344	25.7713					148	99.33	1	0.67							164	97.62	4	2.38							0.4078	1.1296	0.361	0.718069	0.4078	1.1296	0.361	0.718069		0.143834	0.143834
p5-25771809	5	25771809	25.7718					148	99.33	1	0.67							165	98.21	3	1.79							0.1131	1.1659	0.097	0.922734	0.1131	1.1659	0.097	0.922734		0.0349233	0.0349233
p5-25771810	5	25771810	25.7718			1	0.67	147	98.66	1	0.67					0	0	165	98.21	3	1.79			-13.1583	882.743	-0.0149	0.988107	0.1131	1.1659	0.097	0.922734	-0.1159	1.0216	-0.1135	0.909662	0.00519599	0.0349233	0.0411199
p5-25778035	5	25778035	25.778			2	1.34	146	97.99	1	0.67					0	0	165	98.21	3	1.79			-13.169	624.194	-0.0211	0.983168	0.1131	1.1659	0.097	0.922734	-0.2759	0.9445	-0.2921	0.770211	0.00737234	0.0349233	0.11339
p5-25778310	5	25778310	25.7783			2	1.34	146	97.99	1	0.67					1	0.6	164	97.62	3	1.79			-0.2389	1.4395	-0.1659	0.868199	0.1118	1.1659	0.0959	0.923614	-0.0259	0.8844	-0.0293	0.976627	0.0613807	0.0345093	0.0102711
p5-25778899	5	25778899	25.7789			2	1.34	146	97.99	1	0.67					1	0.6	164	97.62	3	1.79			-0.2389	1.4395	-0.1659	0.868199	0.1118	1.1659	0.0959	0.923614	-0.0259	0.8844	-0.0293	0.976627	0.0613807	0.0345093	0.0102711
p5-25779408	5	25779408	25.7794			1	0.67	147	98.66	1	0.67					1	0.6	164	97.62	3	1.79			0.2179	1.6836	0.1295	0.897002	0.1141	1.1659	0.0979	0.922013	0.1479	0.9669	0.1529	0.878462	0.0472068	0.0352627	0.0562771
p5-25779409	5	25779409	25.7794			1	0.67	147	98.66	1	0.67					1	0.6	164	97.62	3	1.79			0.2179	1.6836	0.1295	0.897002	0.1141	1.1659	0.0979	0.922013	0.1479	0.9669	0.1529	0.878462	0.0472068	0.0352627	0.0562771
p5-25780838	5	25780838	25.7808			0	0	148	99.33	1	0.67					1	0.6	164	97.62	3	1.79			13.5876	882.743	0.0154	0.987719	0.1201	1.1659	0.103	0.917924	0.4078	1.1296	0.361	0.718069	0.00536656	0.0371935	0.143834
p5-25780839	5	25780839	25.7808			0	0	147	98.66	2	1.34					1	0.6	164	97.62	3	1.79			13.5686	882.743	0.0154	0.987736	-0.5921	0.9272	-0.6386	0.523114	-0.3044	0.8811	-0.3454	0.72976	0.00535899	0.281404	0.13682
p5-25786598	5	25786598	25.7866			0	0	147	98.66	2	1.34					1	0.6	164	97.62	3	1.79			13.5686	882.743	0.0154	0.987736	-0.5921	0.9272	-0.6386	0.523114	-0.3044	0.8811	-0.3454	0.72976	0.00535899	0.281404	0.13682
p5-25786697	5	25786697	25.7867			0	0	148	99.33	1	0.67					1	0.6	165	98.21	2	1.19			13.5805	882.743	0.0154	0.987725	-0.2924	1.2353	-0.2367	0.812891	0.1131	1.1659	0.097	0.922734	0.00536375	0.0899677	0.0349233
p5-25786698	5	25786698	25.7867			0	0	148	99.33	1	0.67					1	0.6	165	98.21	2	1.19			13.5805	882.743	0.0154	0.987725	-0.2924	1.2353	-0.2367	0.812891	0.1131	1.1659	0.097	0.922734	0.00536375	0.0899677	0.0349233
p5-25793066	5	25793066	25.7931					148	99.33	1	0.67							166	98.81	2	1.19							-0.2994	1.2353	-0.2424	0.808483	-0.2994	1.2353	-0.2424	0.808483		0.092329	0.092329
p5-25793067	5	25793067	25.7931					147	98.66	2	1.34							166	98.81	2	1.19							-1.0116	1.013	-0.9986	0.317992	-1.0116	1.013	-0.9986	0.317992		0.497583	0.497583
p5-25798293	5	25798293	25.7983					148	99.33	1	0.67							166	98.81	2	1.19							-0.2994	1.2353	-0.2424	0.808483	-0.2994	1.2353	-0.2424	0.808483		0.092329	0.092329
p5-25798294	5	25798294	25.7983					148	99.33	1	0.67							165	98.21	3	1.79							0.1131	1.1659	0.097	0.922734	0.1131	1.1659	0.097	0.922734		0.0349233	0.0349233
p5-25798905	5	25798905	25.7989					148	99.33	1	0.67							164	97.62	4	2.38							0.4078	1.1296	0.361	0.718069	0.4078	1.1296	0.361	0.718069		0.143834	0.143834
p5-25817834	5	25817834	25.8178					147	98.66	2	1.34							162	96.43	6	3.57							0.9589	0.9467	1.0129	0.311102	0.9589	0.9467	1.0129	0.311102		0.507098	0.507098
p5-25818660	5	25818660	25.8187					145	97.32	4	2.68	0	0					161	95.83	6	3.57	1	0.6					0.6182	0.7095	0.8714	0.383552	0.601	0.7504	0.8009	0.423204		0.416175	0.37345
p5-25820165	5	25820165	25.8202					145	97.32	4	2.68	0	0					161	95.83	6	3.57	1	0.6					0.6182	0.7095	0.8714	0.383552	0.601	0.7504	0.8009	0.423204		0.416175	0.37345
p5-25824637	5	25824637	25.8246					145	97.32	4	2.68	0	0					162	96.43	5	2.98	1	0.6					0.2605	0.6862	0.3796	0.704212	0.1782	0.7588	0.2349	0.814301		0.152297	0.0892152
p5-25824638	5	25824638	25.8246					145	97.32	4	2.68	0	0					162	96.43	5	2.98	1	0.6					0.2605	0.6862	0.3796	0.704212	0.1782	0.7588	0.2349	0.814301		0.152297	0.0892152
p5-25824680	5	25824680	25.8247					146	97.99	3	2.01	0	0					162	96.43	5	2.98	1	0.6					0.3861	0.7411	0.521	0.602395	0.323	0.8139	0.3968	0.691515		0.220119	0.160198
p5-25824681	5	25824681	25.8247					146	97.99	3	2.01	0	0					162	96.43	5	2.98	1	0.6					0.3861	0.7411	0.521	0.602395	0.323	0.8139	0.3968	0.691515		0.220119	0.160198
p5-25826388	5	25826388	25.8264					148	99.33	1	0.67							166	98.81	2	1.19							-0.2994	1.2353	-0.2424	0.808483	-0.2994	1.2353	-0.2424	0.808483		0.092329	0.092329
p5-25826389	5	25826389	25.8264			1	0.67	147	98.66	1	0.67					0	0	166	98.81	2	1.19			-15.5777	882.743	-0.0176	0.985921	-0.3185	1.2354	-0.2578	0.796582	-1.0116	1.013	-0.9986	0.317992	0.00615808	0.0987694	0.497583
p5-25846140	5	25846140	25.8461			2	1.34	146	97.99	1	0.67					0	0	166	98.81	2	1.19			-15.5767	845.518	-0.0184	0.985302	-0.3185	1.2354	-0.2578	0.796582	-1.0894	0.9793	-1.1125	0.265935	0.0064308	0.0987694	0.575225
p5-25846244	5	25846244	25.8462			2	1.34	146	97.99	1	0.67					1	0.6	165	98.21	2	1.19			-1.15	1.3396	-0.8585	0.39062	-0.3133	1.2354	-0.2536	0.799794	-0.6917	0.8847	-0.7819	0.434287	0.408246	0.0970221	0.362224
p5-25847021	5	25847021	25.847			2	1.34	146	97.99	1	0.67					1	0.6	165	98.21	2	1.19			-1.15	1.3396	-0.8585	0.39062	-0.3133	1.2354	-0.2536	0.799794	-0.6917	0.8847	-0.7819	0.434287	0.408246	0.0970221	0.362224
p5-25848172	5	25848172	25.8482			1	0.67	147	98.66	1	0.67					1	0.6	165	98.21	2	1.19			-1.0046	1.4235	-0.7057	0.480358	-0.3114	1.2354	-0.2521	0.800973	-0.5991	0.9271	-0.6462	0.518154	0.318435	0.0963823	0.285541
p5-25848173	5	25848173	25.8482			1	0.67	147	98.66	1	0.67					1	0.6	165	98.21	2	1.19			-1.0046	1.4235	-0.7057	0.480358	-0.3114	1.2354	-0.2521	0.800973	-0.5991	0.9271	-0.6462	0.518154	0.318435	0.0963823	0.285541
p5-25848736	5	25848736	25.8487			1	0.67	147	98.66	1	0.67					0	0	166	98.81	2	1.19			-15.5777	882.743	-0.0176	0.985921	-0.3185	1.2354	-0.2578	0.796582	-1.0116	1.013	-0.9986	0.317992	0.00615808	0.0987694	0.497583
p5-25848737	5	25848737	25.8487			1	0.67	147	98.66	1	0.67					0	0	166	98.81	2	1.19			-15.5777	882.743	-0.0176	0.985921	-0.3185	1.2354	-0.2578	0.796582	-1.0116	1.013	-0.9986	0.317992	0.00615808	0.0987694	0.497583
p5-25852046	5	25852046	25.852					148	99.33	1	0.67							166	98.81	2	1.19							-0.2994	1.2353	-0.2424	0.808483	-0.2994	1.2353	-0.2424	0.808483		0.092329	0.092329
p5-25852047	5	25852047	25.852			0	0	148	99.33	1	0.67					1	0.6	165	98.21	2	1.19			13.5805	882.743	0.0154	0.987725	-0.2924	1.2353	-0.2367	0.812891	0.1131	1.1659	0.097	0.922734	0.00536375	0.0899677	0.0349233
p5-25857281	5	25857281	25.8573			0	0	148	99.33	1	0.67					1	0.6	165	98.21	2	1.19			13.5805	882.743	0.0154	0.987725	-0.2924	1.2353	-0.2367	0.812891	0.1131	1.1659	0.097	0.922734	0.00536375	0.0899677	0.0349233
p5-25859929	5	25859929	25.8599					148	99.33	1	0.67							166	98.81	2	1.19							-0.2994	1.2353	-0.2424	0.808483	-0.2994	1.2353	-0.2424	0.808483		0.092329	0.092329
p5-25859930	5	25859930	25.8599			1	0.67	147	98.66	1	0.67					0	0	166	98.81	2	1.19			-15.5777	882.743	-0.0176	0.985921	-0.3185	1.2354	-0.2578	0.796582	-1.0116	1.013	-0.9986	0.317992	0.00615808	0.0987694	0.497583
p5-25860432	5	25860432	25.8604			2	1.34	146	97.99	1	0.67					0	0	166	98.81	2	1.19			-15.5971	624.194	-0.025	0.980065	-0.3379	1.2356	-0.2735	0.784502	-1.4365	0.9273	-1.5491	0.121367	0.00874517	0.105406	0.915898
p5-25861505	5	25861505	25.8615			2	1.34	146	97.99	1	0.67					0	0	166	98.81	2	1.19			-15.5971	624.194	-0.025	0.980065	-0.3379	1.2356	-0.2735	0.784502	-1.4365	0.9273	-1.5491	0.121367	0.00874517	0.105406	0.915898
p5-25871091	5	25871091	25.8711			1	0.67	147	98.66	1	0.67					0	0	166	98.81	2	1.19			-15.5777	882.743	-0.0176	0.985921	-0.3185	1.2354	-0.2578	0.796582	-1.0116	1.013	-0.9986	0.317992	0.00615808	0.0987694	0.497583
p5-25871092	5	25871092	25.8711			1	0.67	147	98.66	1	0.67					0	0	166	98.81	2	1.19			-15.5777	882.743	-0.0176	0.985921	-0.3185	1.2354	-0.2578	0.796582	-1.0116	1.013	-0.9986	0.317992	0.00615808	0.0987694	0.497583
p5-25872150	5	25872150	25.8722					148	99.33	1	0.67							166	98.81	2	1.19							-0.2994	1.2353	-0.2424	0.808483	-0.2994	1.2353	-0.2424	0.808483		0.092329	0.092329
p5-25872151	5	25872151	25.8722			4	2.68	144	96.64	1	0.67					0	0	166	98.81	2	1.19			-14.1907	727.699	-0.0195	0.984442	-0.2994	1.2353	-0.2424	0.808483	-0.8471	0.966	-0.8769	0.380543	0.00681004	0.0923289	0.419597
p5-25912484	5	25912484	25.9125			4	2.68	144	96.64	1	0.67					0	0	166	98.81	2	1.19			-14.1907	727.699	-0.0195	0.984442	-0.2994	1.2353	-0.2424	0.808483	-0.8471	0.966	-0.8769	0.380543	0.00681004	0.0923289	0.419597
p5-25913843	5	25913843	25.9138			1	0.67	147	98.66	1	0.67					0	0	166	98.81	2	1.19			-13.1583	882.743	-0.0149	0.988107	-0.2994	1.2353	-0.2424	0.808483	-0.4913	1.1155	-0.4405	0.659606	0.00519599	0.0923289	0.180716
p5-25913844	5	25913844	25.9138			1	0.67	147	98.66	1	0.67					0	0	166	98.81	2	1.19			-13.1583	882.743	-0.0149	0.988107	-0.2994	1.2353	-0.2424	0.808483	-0.4913	1.1155	-0.4405	0.659606	0.00519599	0.0923289	0.180716
p5-25914112	5	25914112	25.9141					148	99.33	1	0.67							166	98.81	2	1.19							-0.2994	1.2353	-0.2424	0.808483	-0.2994	1.2353	-0.2424	0.808483		0.092329	0.092329
p5-25914113	5	25914113	25.9141					148	99.33	1	0.67							164	97.62	4	2.38							1.8143	1.2545	1.4462	0.148115	1.8143	1.2545	1.4462	0.148115		0.829401	0.829401
p5-25918386	5	25918386	25.9184			4	2.68	142	95.3	3	2.01					0	0	145	86.31	23	13.69			-15.9588	636.951	-0.0251	0.980011	2.0001	0.6906	2.8959	0.00378022	0.9624	0.5066	1.8997	0.0574698	0.00876901	2.42248	1.24056
p5-25918587	5	25918587	25.9186			12	8.05	133	89.26	4	2.68					0	0	143	85.12	25	14.88			-18.0685	995.777	-0.0181	0.985523	1.7428	0.6236	2.7949	0.00519106	-0.0107	0.3885	-0.0275	0.978031	0.00633319	2.28474	0.00964716
p5-25918784	5	25918784	25.9188			15	10.07	130	87.25	4	2.68					0	0	142	84.52	26	15.48			-18.0732	884.68	-0.0204	0.983701	1.7399	0.6225	2.7953	0.00518561	-0.2008	0.3699	-0.5429	0.587167	0.00713684	2.2852	0.231238
p5-25918837	5	25918837	25.9188			16	10.74	129	86.58	4	2.68					0	0	142	84.52	26	15.48			-17.9875	844.523	-0.0213	0.983007	1.734	0.6219	2.7884	0.00529723	-0.2237	0.3666	-0.6103	0.541681	0.00744335	2.27595	0.266257
p5-25918877	5	25918877	25.9189			16	10.74	128	85.91	5	3.36					0	0	140	83.33	28	16.67			-17.9853	845.049	-0.0213	0.98302	1.4599	0.5672	2.5741	0.0100515	-0.2367	0.3574	-0.6622	0.507825	0.00743772	1.99777	0.294286
p5-25919738	5	25919738	25.9197	1	0.67	16	10.74	127	85.23	5	3.36			0	0	0	0	140	83.33	28	16.67			-17.6797	725.08	-0.0244	0.980547	1.4548	0.5666	2.5677	0.0102371	-0.2576	0.3545	-0.7266	0.467484	0.00853158	1.98982	0.330234
p5-25925518	5	25925518	25.9255	1	0.67	16	10.74	127	85.23	5	3.36			0	0	0	0	140	83.33	28	16.67			-17.6797	725.08	-0.0244	0.980547	1.4548	0.5666	2.5677	0.0102371	-0.2576	0.3545	-0.7266	0.467484	0.00853158	1.98982	0.330234
p5-25926977	5	25926977	25.927	1	0.67	15	10.07	128	85.91	5	3.36			0	0	0	0	140	83.33	28	16.67			-17.617	744.09	-0.0237	0.981111	1.4683	0.5652	2.5981	0.00937492	-0.1683	0.3586	-0.4695	0.638741	0.0082818	2.02803	0.194675
p5-25926978	5	25926978	25.927	1	0.67	15	10.07	128	85.91	5	3.36			0	0	0	0	140	83.33	28	16.67			-17.617	744.09	-0.0237	0.981111	1.4683	0.5652	2.5981	0.00937492	-0.1683	0.3586	-0.4695	0.638741	0.0082818	2.02803	0.194675
p5-25928129	5	25928129	25.9281			13	8.72	131	87.92	5	3.36	0	0			0	0	143	85.12	24	14.29	1	0.6	-17.8072	921.807	-0.0193	0.984588	1.403	0.5698	2.4621	0.0138129	-0.0667	0.3799	-0.1757	0.86055	0.0067456	1.85972	0.0652239
p5-25928130	5	25928130	25.9281			13	8.72	131	87.92	5	3.36	0	0			0	0	143	85.12	24	14.29	1	0.6	-17.8072	921.807	-0.0193	0.984588	1.403	0.5698	2.4621	0.0138129	-0.0667	0.3799	-0.1757	0.86055	0.0067456	1.85972	0.0652239
p5-25929175	5	25929175	25.9292			13	8.72	132	88.59	4	2.68	0	0			0	0	149	88.69	18	10.71	1	0.6	-17.8301	918.693	-0.0194	0.984516	1.5586	0.6435	2.4221	0.0154297	-0.2282	0.4075	-0.5601	0.575393	0.00677741	1.81164	0.240035
p5-25929176	5	25929176	25.9292			13	8.72	132	88.59	4	2.68	0	0			0	0	149	88.69	18	10.71	1	0.6	-17.8301	918.693	-0.0194	0.984516	1.5586	0.6435	2.4221	0.0154297	-0.2282	0.4075	-0.5601	0.575393	0.00677741	1.81164	0.240035
p5-25930969	5	25930969	25.931			13	8.72	132	88.59	4	2.68	0	0			0	0	151	89.88	16	9.52	1	0.6	-17.8401	917.597	-0.0194	0.984488	1.4953	0.6535	2.2883	0.0221225	-0.3352	0.4171	-0.8037	0.421591	0.0067894	1.65517	0.375108
p5-25930970	5	25930970	25.931			13	8.72	132	88.59	4	2.68	0	0			0	0	151	89.88	16	9.52	1	0.6	-17.8401	917.597	-0.0194	0.984488	1.4953	0.6535	2.2883	0.0221225	-0.3352	0.4171	-0.8037	0.421591	0.0067894	1.65517	0.375108
p5-25931774	5	25931774	25.9318			12	8.05	133	89.26	4	2.68	0	0			0	0	151	89.88	16	9.52	1	0.6	-17.7628	950.343	-0.0187	0.985088	1.5041	0.652	2.3067	0.0210691	-0.2138	0.4248	-0.5034	0.614703	0.00652514	1.67635	0.211335
p5-25931775	5	25931775	25.9318			12	8.05	133	89.26	4	2.68	0	0			0	0	151	89.88	16	9.52	1	0.6	-17.7628	950.343	-0.0187	0.985088	1.5041	0.652	2.3067	0.0210691	-0.2138	0.4248	-0.5034	0.614703	0.00652514	1.67635	0.211335
p5-25931824	5	25931824	25.9318			10	6.71	135	90.6	4	2.68	0	0			0	0	151	89.88	16	9.52	1	0.6	-16.9745	648.189	-0.0262	0.979108	1.5174	0.6535	2.3218	0.0202422	-0.1502	0.4356	-0.3447	0.730294	0.00916953	1.69374	0.136502
p5-25931825	5	25931825	25.9318			10	6.71	135	90.6	4	2.68	0	0			0	0	151	89.88	16	9.52	1	0.6	-16.9745	648.189	-0.0262	0.979108	1.5174	0.6535	2.3218	0.0202422	-0.1502	0.4356	-0.3447	0.730294	0.00916953	1.69374	0.136502
p5-25931936	5	25931936	25.9319			10	6.71	137	91.95	2	1.34	0	0			0	0	154	91.67	13	7.74	1	0.6	-16.9834	648.602	-0.0262	0.97911	2.003	0.8524	2.3497	0.0187874	-0.2676	0.4666	-0.5735	0.566324	0.0091685	1.72613	0.246935
p5-25931937	5	25931937	25.9319			10	6.71	137	91.95	2	1.34	0	0			0	0	154	91.67	13	7.74	1	0.6	-16.9834	648.602	-0.0262	0.97911	2.003	0.8524	2.3497	0.0187874	-0.2676	0.4666	-0.5735	0.566324	0.0091685	1.72613	0.246935
p5-25932110	5	25932110	25.9321			10	6.71	137	91.95	2	1.34	0	0			0	0	155	92.26	12	7.14	1	0.6	-16.9887	648.223	-0.0262	0.979091	1.9675	0.8593	2.2896	0.0220423	-0.3388	0.474	-0.7148	0.474711	0.00917676	1.65674	0.32357
p5-25932111	5	25932111	25.9321			10	6.71	137	91.95	2	1.34	0	0			0	0	155	92.26	12	7.14	1	0.6	-16.9887	648.223	-0.0262	0.979091	1.9675	0.8593	2.2896	0.0220423	-0.3388	0.474	-0.7148	0.474711	0.00917676	1.65674	0.32357
p5-25932275	5	25932275	25.9323			10	6.71	137	91.95	2	1.34	0	0			0	0	156	92.86	11	6.55	1	0.6	-16.9954	648.492	-0.0262	0.979092	1.6448	0.8652	1.9011	0.0572834	-0.5328	0.4763	-1.1186	0.263327	0.00917661	1.24197	0.579504
p5-25932276	5	25932276	25.9323			10	6.71	137	91.95	2	1.34	0	0			0	0	156	92.86	11	6.55	1	0.6	-16.9954	648.492	-0.0262	0.979092	1.6448	0.8652	1.9011	0.0572834	-0.5328	0.4763	-1.1186	0.263327	0.00917661	1.24197	0.579504
p5-25932323	5	25932323	25.9323			9	6.04	138	92.62	2	1.34	0	0			0	0	156	92.86	11	6.55	1	0.6	-17.1474	703.765	-0.0244	0.980561	1.6507	0.8661	1.9058	0.0566802	-0.5028	0.4827	-1.0415	0.297638	0.00852527	1.24657	0.526312
p5-25932324	5	25932324	25.9323			9	6.04	138	92.62	2	1.34	0	0			0	0	156	92.86	11	6.55	1	0.6	-17.1474	703.765	-0.0244	0.980561	1.6507	0.8661	1.9058	0.0566802	-0.5028	0.4827	-1.0415	0.297638	0.00852527	1.24657	0.526312
p5-25932389	5	25932389	25.9324			6	4.03	141	94.63	2	1.34	0	0			0	0	156	92.86	11	6.55	1	0.6	-16.8743	829.836	-0.0203	0.983777	1.6789	0.8611	1.9498	0.0512012	0.0275	0.5364	0.0512	0.959134	0.00710356	1.29072	0.0181206
p5-25932390	5	25932390	25.9324			6	4.03	141	94.63	2	1.34	0	0			0	0	156	92.86	11	6.55	1	0.6	-16.8743	829.836	-0.0203	0.983777	1.6789	0.8611	1.9498	0.0512012	0.0275	0.5364	0.0512	0.959134	0.00710356	1.29072	0.0181206
p5-25932467	5	25932467	25.9325			5	3.36	143	95.97	1	0.67	0	0			0	0	157	93.45	10	5.95	1	0.6	-16.7348	896.149	-0.0187	0.985101	2.2121	1.1335	1.9515	0.0509964	0.2556	0.5934	0.4307	0.666655	0.00651919	1.29246	0.176099
p5-25932468	5	25932468	25.9325			5	3.36	143	95.97	1	0.67	0	0			0	0	157	93.45	10	5.95	1	0.6	-16.7348	896.149	-0.0187	0.985101	2.2121	1.1335	1.9515	0.0509964	0.2556	0.5934	0.4307	0.666655	0.00651919	1.29246	0.176099
p5-25932553	5	25932553	25.9326			5	3.36	143	95.97	1	0.67	0	0			0	0	160	95.24	7	4.17	1	0.6	-16.7523	895.061	-0.0187	0.985067	1.5564	1.1405	1.3647	0.172361	-0.2328	0.6161	-0.3779	0.705485	0.00653406	0.763561	0.151512
p5-25932554	5	25932554	25.9326			5	3.36	143	95.97	1	0.67	0	0			0	0	160	95.24	7	4.17	1	0.6	-16.7523	895.061	-0.0187	0.985067	1.5564	1.1405	1.3647	0.172361	-0.2328	0.6161	-0.3779	0.705485	0.00653406	0.763561	0.151512
p5-25932635	5	25932635	25.9326			5	3.36	143	95.97	1	0.67	0	0			0	0	164	97.62	3	1.79	1	0.6	-16.7779	892.92	-0.0188	0.985009	0.4429	0.9835	0.4503	0.652508	-1.1152	0.7016	-1.5895	0.111951	0.00655993	0.185414	0.950972
p5-25932636	5	25932636	25.9326			5	3.36	143	95.97	1	0.67	0	0			0	0	164	97.62	3	1.79	1	0.6	-16.7779	892.92	-0.0188	0.985009	0.4429	0.9835	0.4503	0.652508	-1.1152	0.7016	-1.5895	0.111951	0.00655993	0.185414	0.950972
p5-25932720	5	25932720	25.9327			5	3.36	143	95.97	1	0.67	0	0			0	0	166	98.81	1	0.6	1	0.6	-16.7861	891.965	-0.0188	0.984985	0.0363	0.9506	0.0382	0.969501	-1.8051	0.865	-2.0867	0.0369195	0.00657023	0.0134518	1.43274
p5-25932721	5	25932721	25.9327			5	3.36	143	95.97	1	0.67	0	0			0	0	166	98.81	1	0.6	1	0.6	-16.7861	891.965	-0.0188	0.984985	0.0363	0.9506	0.0382	0.969501	-1.8051	0.865	-2.0867	0.0369195	0.00657023	0.0134518	1.43274
p5-25932790	5	25932790	25.9328			3	2.01	145	97.32	1	0.67	0	0			0	0	166	98.81	1	0.6	1	0.6	-15.8901	709.619	-0.0224	0.982135	0.0495	0.9511	0.0521	0.958484	-1.4819	0.9121	-1.6247	0.104224	0.00782884	0.018415	0.982031
p5-25932791	5	25932791	25.9328			3	2.01	145	97.32	1	0.67	0	0			0	0	166	98.81	1	0.6	1	0.6	-15.8901	709.619	-0.0224	0.982135	0.0495	0.9511	0.0521	0.958484	-1.4819	0.9121	-1.6247	0.104224	0.00782884	0.018415	0.982031
p5-25933669	5	25933669	25.9337			2	1.34	146	97.99	1	0.67	0	0			0	0	166	98.81	1	0.6	1	0.6	-15.5906	624.194	-0.025	0.980073	0.0495	0.9511	0.0521	0.958484	-1.4365	0.9273	-1.5491	0.121367	0.00874148	0.018415	0.915898
p5-25933670	5	25933670	25.9337			2	1.34	146	97.99	1	0.67					0	0	166	98.81	2	1.19			-15.5971	624.194	-0.025	0.980065	-0.3379	1.2356	-0.2735	0.784502	-1.4365	0.9273	-1.5491	0.121367	0.00874517	0.105406	0.915898
p5-25933899	5	25933899	25.9339					148	99.33	1	0.67							166	98.81	2	1.19							-0.2994	1.2353	-0.2424	0.808483	-0.2994	1.2353	-0.2424	0.808483		0.092329	0.092329
p5-25933900	5	25933900	25.9339			1	0.67	147	98.66	1	0.67					0	0	166	98.81	2	1.19			-13.1583	882.743	-0.0149	0.988107	-0.2994	1.2353	-0.2424	0.808483	-0.4913	1.1155	-0.4405	0.659606	0.00519599	0.0923289	0.180716
p5-25936152	5	25936152	25.9362			1	0.67	147	98.66	1	0.67					0	0	166	98.81	2	1.19			-13.1583	882.743	-0.0149	0.988107	-0.2994	1.2353	-0.2424	0.808483	-0.4913	1.1155	-0.4405	0.659606	0.00519599	0.0923289	0.180716
p5-25939868	5	25939868	25.9399					148	99.33	1	0.67							166	98.81	2	1.19							-0.2994	1.2353	-0.2424	0.808483	-0.2994	1.2353	-0.2424	0.808483		0.092329	0.092329
p5-25939869	5	25939869	25.9399					148	99.33	1	0.67							165	98.21	3	1.79							0.1131	1.1659	0.097	0.922734	0.1131	1.1659	0.097	0.922734		0.0349233	0.0349233
p5-25942135	5	25942135	25.9421					147	98.66	2	1.34							165	98.21	3	1.79							-0.1159	1.0216	-0.1135	0.909662	-0.1159	1.0216	-0.1135	0.909662		0.0411199	0.0411199
p5-25942875	5	25942875	25.9429					145	97.32	4	2.68							165	98.21	3	1.79							-0.7714	0.853	-0.9043	0.365829	-0.7714	0.853	-0.9043	0.365829		0.436721	0.436721
p5-25943023	5	25943023	25.943					144	96.64	5	3.36							165	98.21	3	1.79							-0.8419	0.8282	-1.0165	0.309369	-0.8419	0.8282	-1.0165	0.309369		0.509523	0.509523
p5-25943578	5	25943578	25.9436			4	2.68	141	94.63	4	2.68					0	0	165	98.21	3	1.79			-16.6031	987.249	-0.0168	0.986582	-0.4352	0.896	-0.4857	0.627174	-1.2561	0.7601	-1.6526	0.0984117	0.00586675	0.202612	1.00695
p5-25944714	5	25944714	25.9447			4	2.68	141	94.63	4	2.68					0	0	167	99.4	1	0.6			-16.6142	988.771	-0.0168	0.986594	-1.3992	1.2473	-1.1218	0.261961	-2.311	1.124	-2.0561	0.0397754	0.00586159	0.581763	1.40039
p5-25944715	5	25944715	25.9447			4	2.68	138	92.62	7	4.7					2	1.19	164	97.62	2	1.19			-1.1799	0.9523	-1.2389	0.215366	-1.0333	0.92	-1.1231	0.261406	-1.1046	0.6701	-1.6483	0.0992906	0.666822	0.582685	1.00309
p5-25945013	5	25945013	25.945			4	2.68	138	92.62	7	4.7					3	1.79	163	97.02	2	1.19			-0.7928	0.8524	-0.9301	0.352336	-1.0286	0.9199	-1.1182	0.263494	-0.9027	0.6272	-1.4392	0.150103	0.453043	0.579229	0.823612
p5-25946750	5	25946750	25.9468			4	2.68	138	92.62	7	4.7					3	1.79	163	97.02	2	1.19			-0.7928	0.8524	-0.9301	0.352336	-1.0286	0.9199	-1.1182	0.263494	-0.9027	0.6272	-1.4392	0.150103	0.453043	0.579229	0.823612
p5-25948067	5	25948067	25.9481			4	2.68	144	96.64	1	0.67					3	1.79	164	97.62	1	0.6			-0.7703	0.8531	-0.9029	0.366558	0.2005	1.6868	0.1189	0.905373	-0.576	0.7683	-0.7497	0.453418	0.435857	0.0431724	0.343502
p5-25948068	5	25948068	25.9481			4	2.68	144	96.64	1	0.67					3	1.79	164	97.62	1	0.6			-0.7703	0.8531	-0.9029	0.366558	0.2005	1.6868	0.1189	0.905373	-0.576	0.7683	-0.7497	0.453418	0.435857	0.0431724	0.343502
p5-25948725	5	25948725	25.9487			4	2.68	145	97.32	0	0					3	1.79	164	97.62	1	0.6			-0.7652	0.8527	-0.8974	0.36949	13.5632	882.743	0.0154	0.987741	-0.4991	0.7956	-0.6273	0.530464	0.432398	0.00535685	0.275344
p5-25948726	5	25948726	25.9487			4	2.68	145	97.32	0	0					3	1.79	164	97.62	1	0.6			-0.7652	0.8527	-0.8974	0.36949	13.5632	882.743	0.0154	0.987741	-0.4991	0.7956	-0.6273	0.530464	0.432398	0.00535685	0.275344
p5-25949547	5	25949547	25.9495			4	2.68	145	97.32	0	0					2	1.19	165	98.21	1	0.6			-1.1525	0.9526	-1.2098	0.226347	13.5577	882.743	0.0154	0.987746	-0.7714	0.853	-0.9043	0.365829	0.645225	0.00535468	0.436721
p5-25949548	5	25949548	25.9495			4	2.68	145	97.32	0	0					2	1.19	164	97.62	2	1.19			-1.1463	0.9523	-1.2036	0.228734	13.5647	624.194	0.0217	0.982662	-0.4991	0.7956	-0.6273	0.530464	0.64067	0.00759582	0.275344
p5-25949751	5	25949751	25.9498			2	1.34	146	97.99	1	0.67					2	1.19	164	97.62	2	1.19			-0.4957	1.116	-0.4441	0.656939	-0.3078	1.2354	-0.2491	0.803272	-0.4104	0.8313	-0.4937	0.621547	0.182475	0.0951376	0.206526
p5-25949752	5	25949752	25.9498			2	1.34	146	97.99	1	0.67					2	1.19	164	97.62	2	1.19			-0.4957	1.116	-0.4441	0.656939	-0.3078	1.2354	-0.2491	0.803272	-0.4104	0.8313	-0.4937	0.621547	0.182475	0.0951376	0.206526
p5-25950084	5	25950084	25.9501					148	99.33	1	0.67							166	98.81	2	1.19							-0.2994	1.2353	-0.2424	0.808483	-0.2994	1.2353	-0.2424	0.808483		0.092329	0.092329
p5-25950085	5	25950085	25.9501					147	98.66	2	1.34							166	98.81	2	1.19							-1.0116	1.013	-0.9986	0.317992	-1.0116	1.013	-0.9986	0.317992		0.497583	0.497583
p5-25966012	5	25966012	25.966					147	98.66	2	1.34							166	98.81	2	1.19							-1.0116	1.013	-0.9986	0.317992	-1.0116	1.013	-0.9986	0.317992		0.497583	0.497583
p5-25968436	5	25968436	25.9684					148	99.33	1	0.67							166	98.81	2	1.19							-0.2994	1.2353	-0.2424	0.808483	-0.2994	1.2353	-0.2424	0.808483		0.092329	0.092329
p5-25968437	5	25968437	25.9684			0	0	148	99.33	1	0.67					1	0.6	165	98.21	2	1.19			13.5805	882.743	0.0154	0.987725	-0.2924	1.2353	-0.2367	0.812891	0.1131	1.1659	0.097	0.922734	0.00536375	0.0899677	0.0349233
p5-25970231	5	25970231	25.9702			0	0	148	99.33	1	0.67					2	1.19	164	97.62	2	1.19			13.5876	624.194	0.0218	0.982633	-0.2853	1.2353	-0.231	0.817336	0.4078	1.1296	0.361	0.718069	0.00760873	0.0875996	0.143834
p5-25975726	5	25975726	25.9757	0	0	0	0	148	99.33	1	0.67			1	0.6	1	0.6	164	97.62	2	1.19			13.2182	733.881	0.018	0.98563	-0.2853	1.2353	-0.231	0.817336	0.4078	1.1296	0.361	0.718069	0.00628619	0.0875996	0.143834
p5-25977707	5	25977707	25.9777	0	0	0	0	148	99.33	1	0.67			1	0.6	1	0.6	164	97.62	2	1.19			13.2182	733.881	0.018	0.98563	-0.2853	1.2353	-0.231	0.817336	0.4078	1.1296	0.361	0.718069	0.00628619	0.0875996	0.143834
p5-25977708	5	25977708	25.9777	0	0	2	1.34	146	97.99	1	0.67			1	0.6	1	0.6	164	97.62	2	1.19			-0.0836	0.8495	-0.0984	0.921599	-0.3012	1.2354	-0.2438	0.807404	-0.4104	0.8313	-0.4937	0.621547	0.0354581	0.092909	0.206526
p5-25978544	5	25978544	25.9785	0	0	5	3.36	143	95.97	1	0.67			1	0.6	1	0.6	164	97.62	2	1.19			-0.6326	0.7124	-0.888	0.374522	-0.318	1.2355	-0.2574	0.796886	-0.8951	0.7234	-1.2373	0.215967	0.426522	0.0986037	0.665612
p5-25980131	5	25980131	25.9801	0	0	5	3.36	143	95.97	1	0.67			1	0.6	1	0.6	164	97.62	2	1.19			-0.6326	0.7124	-0.888	0.374522	-0.318	1.2355	-0.2574	0.796886	-0.8951	0.7234	-1.2373	0.215967	0.426522	0.0986037	0.665612
p5-25981024	5	25981024	25.981	0	0	4	2.68	144	96.64	1	0.67			1	0.6	1	0.6	164	97.62	2	1.19			-0.2955	0.7533	-0.3922	0.694919	-0.306	1.2354	-0.2477	0.804381	-0.576	0.7683	-0.7497	0.453418	0.158066	0.0945382	0.343502
p5-25981025	5	25981025	25.981	0	0	4	2.68	144	96.64	1	0.67			1	0.6	1	0.6	164	97.62	2	1.19			-0.2955	0.7533	-0.3922	0.694919	-0.306	1.2354	-0.2477	0.804381	-0.576	0.7683	-0.7497	0.453418	0.158066	0.0945382	0.343502
p5-25981219	5	25981219	25.9812	0	0	2	1.34	146	97.99	1	0.67			1	0.6	1	0.6	164	97.62	2	1.19			-0.0836	0.8495	-0.0984	0.921599	-0.3012	1.2354	-0.2438	0.807404	-0.4104	0.8313	-0.4937	0.621547	0.0354581	0.092909	0.206526
p5-25981220	5	25981220	25.9812	0	0	2	1.34	146	97.99	1	0.67			1	0.6	1	0.6	164	97.62	2	1.19			-0.0836	0.8495	-0.0984	0.921599	-0.3012	1.2354	-0.2438	0.807404	-0.4104	0.8313	-0.4937	0.621547	0.0354581	0.092909	0.206526
p5-25981355	5	25981355	25.9814	0	0	1	0.67	147	98.66	1	0.67			1	0.6	1	0.6	164	97.62	2	1.19			0.0719	0.952	0.0755	0.939816	-0.298	1.2354	-0.2412	0.809402	-0.3044	0.8811	-0.3454	0.72976	0.0269574	0.0918359	0.13682
p5-25981356	5	25981356	25.9814	0	0	1	0.67	147	98.66	1	0.67			1	0.6	1	0.6	164	97.62	2	1.19			0.0719	0.952	0.0755	0.939816	-0.298	1.2354	-0.2412	0.809402	-0.3044	0.8811	-0.3454	0.72976	0.0269574	0.0918359	0.13682
p5-25986854	5	25986854	25.9869	0	0	0	0	148	99.33	1	0.67			1	0.6	1	0.6	164	97.62	2	1.19			13.2182	733.881	0.018	0.98563	-0.2853	1.2353	-0.231	0.817336	0.4078	1.1296	0.361	0.718069	0.00628619	0.0875996	0.143834
p5-25986855	5	25986855	25.9869	0	0	0	0	148	99.33	1	0.67			1	0.6	1	0.6	164	97.62	2	1.19			13.2182	733.881	0.018	0.98563	-0.2853	1.2353	-0.231	0.817336	0.4078	1.1296	0.361	0.718069	0.00628619	0.0875996	0.143834
p5-25987807	5	25987807	25.9878			0	0	148	99.33	1	0.67					2	1.19	164	97.62	2	1.19			13.5876	624.194	0.0218	0.982633	-0.2853	1.2353	-0.231	0.817336	0.4078	1.1296	0.361	0.718069	0.00760873	0.0875996	0.143834
p5-25987808	5	25987808	25.9878			0	0	148	99.33	1	0.67					2	1.19	164	97.62	2	1.19			13.5876	624.194	0.0218	0.982633	-0.2853	1.2353	-0.231	0.817336	0.4078	1.1296	0.361	0.718069	0.00760873	0.0875996	0.143834
p5-25993999	5	25993999	25.994			0	0	148	99.33	1	0.67					1	0.6	165	98.21	2	1.19			13.5805	882.743	0.0154	0.987725	-0.2924	1.2353	-0.2367	0.812891	0.1131	1.1659	0.097	0.922734	0.00536375	0.0899677	0.0349233
p5-25994000	5	25994000	25.994			0	0	148	99.33	1	0.67					2	1.19	164	97.62	2	1.19			13.5876	624.194	0.0218	0.982633	-0.2853	1.2353	-0.231	0.817336	0.4078	1.1296	0.361	0.718069	0.00760873	0.0875996	0.143834
p5-26011335	5	26011335	26.0113			1	0.67	147	98.66	1	0.67					2	1.19	164	97.62	2	1.19			-0.3044	1.2354	-0.2464	0.8054	-0.3044	1.2354	-0.2464	0.8054	-0.3044	0.8811	-0.3454	0.72976	0.0939881	0.0939881	0.13682
p5-26014068	5	26014068	26.0141			1	0.67	147	98.66	1	0.67					3	1.79	163	97.02	2	1.19			0.1082	1.1661	0.0928	0.92606	-0.2973	1.2355	-0.2406	0.809866	-0.0741	0.8523	-0.087	0.930709	0.0333606	0.0915869	0.0311862
p5-26017700	5	26017700	26.0177			1	0.67	147	98.66	1	0.67					3	1.79	163	97.02	2	1.19			0.1082	1.1661	0.0928	0.92606	-0.2973	1.2355	-0.2406	0.809866	-0.0741	0.8523	-0.087	0.930709	0.0333606	0.0915869	0.0311862
p5-26021612	5	26021612	26.0216			0	0	148	99.33	1	0.67					3	1.79	163	97.02	2	1.19			14.5947	840.274	0.0174	0.986142	-0.2782	1.2353	-0.2252	0.821818	0.6381	1.1073	0.5763	0.564426	0.00606044	0.0852246	0.248393
p5-26021613	5	26021613	26.0216			0	0	148	99.33	1	0.67					3	1.79	163	97.02	2	1.19			14.5947	840.274	0.0174	0.986142	-0.2782	1.2353	-0.2252	0.821818	0.6381	1.1073	0.5763	0.564426	0.00606044	0.0852246	0.248393
p5-26023701	5	26023701	26.0237			0	0	148	99.33	1	0.67					2	1.19	164	97.62	2	1.19			13.5876	624.194	0.0218	0.982633	-0.2853	1.2353	-0.231	0.817336	0.4078	1.1296	0.361	0.718069	0.00760873	0.0875996	0.143834
p5-26023702	5	26023702	26.0237			0	0	148	99.33	1	0.67					2	1.19	164	97.62	2	1.19			13.5876	624.194	0.0218	0.982633	-0.2853	1.2353	-0.231	0.817336	0.4078	1.1296	0.361	0.718069	0.00760873	0.0875996	0.143834
p5-26025280	5	26025280	26.0253			0	0	148	99.33	1	0.67					1	0.6	165	98.21	2	1.19			13.5805	882.743	0.0154	0.987725	-0.2924	1.2353	-0.2367	0.812891	0.1131	1.1659	0.097	0.922734	0.00536375	0.0899677	0.0349233
p5-26025281	5	26025281	26.0253			0	0	146	97.99	3	2.01					1	0.6	164	97.62	3	1.79			13.5795	882.743	0.0154	0.987726	-0.2705	0.9439	-0.2865	0.774467	-0.0259	0.8844	-0.0293	0.976627	0.00536333	0.110997	0.0102711
p5-26026891	5	26026891	26.0269					146	97.99	3	2.01							165	98.21	3	1.79							-0.2759	0.9445	-0.2921	0.770211	-0.2759	0.9445	-0.2921	0.770211		0.11339	0.11339
p5-26026892	5	26026892	26.0269			0	0	146	97.99	3	2.01					1	0.6	164	97.62	3	1.79			13.5795	882.743	0.0154	0.987726	-0.2705	0.9439	-0.2865	0.774467	-0.0259	0.8844	-0.0293	0.976627	0.00536333	0.110997	0.0102711
p5-26027838	5	26027838	26.0278			0	0	146	97.99	3	2.01					1	0.6	164	97.62	3	1.79			13.5795	882.743	0.0154	0.987726	-0.2705	0.9439	-0.2865	0.774467	-0.0259	0.8844	-0.0293	0.976627	0.00536333	0.110997	0.0102711
p5-26029535	5	26029535	26.0295			0	0	147	98.66	2	1.34					1	0.6	164	97.62	3	1.79			13.583	882.743	0.0154	0.987723	-0.1099	1.0211	-0.1076	0.914273	0.1479	0.9669	0.1529	0.878462	0.00536472	0.0389239	0.0562771
p5-26029536	5	26029536	26.0295			0	0	147	98.66	2	1.34					1	0.6	164	97.62	3	1.79			13.583	882.743	0.0154	0.987723	-0.1099	1.0211	-0.1076	0.914273	0.1479	0.9669	0.1529	0.878462	0.00536472	0.0389239	0.0562771
p5-26030133	5	26030133	26.0301					147	98.66	2	1.34							165	98.21	3	1.79							-0.1159	1.0216	-0.1135	0.909662	-0.1159	1.0216	-0.1135	0.909662		0.0411199	0.0411199
p5-26030134	5	26030134	26.0301					147	98.66	2	1.34							165	98.21	3	1.79							-0.1159	1.0216	-0.1135	0.909662	-0.1159	1.0216	-0.1135	0.909662		0.0411199	0.0411199
p5-26030672	5	26030672	26.0307					148	99.33	1	0.67							165	98.21	3	1.79							0.1131	1.1659	0.097	0.922734	0.1131	1.1659	0.097	0.922734		0.0349233	0.0349233
p5-26030673	5	26030673	26.0307					148	99.33	1	0.67							165	98.21	3	1.79							0.1131	1.1659	0.097	0.922734	0.1131	1.1659	0.097	0.922734		0.0349233	0.0349233
p5-26030822	5	26030822	26.0308					148	99.33	1	0.67							166	98.81	2	1.19							-0.2994	1.2353	-0.2424	0.808483	-0.2994	1.2353	-0.2424	0.808483		0.092329	0.092329
p5-26030823	5	26030823	26.0308			0	0	148	99.33	1	0.67					1	0.6	165	98.21	2	1.19			13.5805	882.743	0.0154	0.987725	-0.2924	1.2353	-0.2367	0.812891	0.1131	1.1659	0.097	0.922734	0.00536375	0.0899677	0.0349233
p5-26033179	5	26033179	26.0332			1	0.67	147	98.66	1	0.67					1	0.6	165	98.21	2	1.19			-1.0046	1.4235	-0.7057	0.480358	-0.3114	1.2354	-0.2521	0.800973	-0.5991	0.9271	-0.6462	0.518154	0.318435	0.0963823	0.285541
p5-26033728	5	26033728	26.0337			2	1.34	146	97.99	1	0.67					1	0.6	165	98.21	2	1.19			-1.15	1.3396	-0.8585	0.39062	-0.3133	1.2354	-0.2536	0.799794	-0.6917	0.8847	-0.7819	0.434287	0.408246	0.0970221	0.362224
p5-26033879	5	26033879	26.0339			2	1.34	146	97.99	1	0.67					2	1.19	164	97.62	2	1.19			-0.4957	1.116	-0.4441	0.656939	-0.3078	1.2354	-0.2491	0.803272	-0.4104	0.8313	-0.4937	0.621547	0.182475	0.0951376	0.206526
p5-26034048	5	26034048	26.034			2	1.34	146	97.99	1	0.67					3	1.79	163	97.02	2	1.19			-0.1201	1.0221	-0.1175	0.90645	-0.3019	1.2355	-0.2444	0.806935	-0.1925	0.7963	-0.2417	0.809017	0.0426562	0.0931613	0.0920424
p5-26034157	5	26034157	26.0342			2	1.34	146	97.99	1	0.67					4	2.38	162	96.43	2	1.19			0.1438	0.9674	0.1486	0.881862	-0.2959	1.2355	-0.2395	0.810742	-0.0143	0.7712	-0.0186	0.985162	0.0545992	0.0911175	0.00649237
p5-26034329	5	26034329	26.0343			2	1.34	146	97.99	1	0.67					4	2.38	162	96.43	2	1.19			0.1438	0.9674	0.1486	0.881862	-0.2959	1.2355	-0.2395	0.810742	-0.0143	0.7712	-0.0186	0.985162	0.0545992	0.0911175	0.00649237
p5-26036374	5	26036374	26.0364			2	1.34	146	97.99	1	0.67					3	1.79	163	97.02	2	1.19			-0.1201	1.0221	-0.1175	0.90645	-0.3019	1.2355	-0.2444	0.806935	-0.1925	0.7963	-0.2417	0.809017	0.0426562	0.0931613	0.0920424
p5-26036375	5	26036375	26.0364			2	1.34	146	97.99	1	0.67					3	1.79	163	97.02	2	1.19			-0.1201	1.0221	-0.1175	0.90645	-0.3019	1.2355	-0.2444	0.806935	-0.1925	0.7963	-0.2417	0.809017	0.0426562	0.0931613	0.0920424
p5-26036533	5	26036533	26.0365			1	0.67	147	98.66	1	0.67					3	1.79	163	97.02	2	1.19			0.9451	1.3327	0.7092	0.478222	-0.2881	1.2353	-0.2333	0.815563	0.3516	0.9301	0.378	0.705449	0.32037	0.0885426	0.151534
p5-26036534	5	26036534	26.0365			1	0.67	147	98.66	1	0.67					3	1.79	163	97.02	2	1.19			0.9451	1.3327	0.7092	0.478222	-0.2881	1.2353	-0.2333	0.815563	0.3516	0.9301	0.378	0.705449	0.32037	0.0885426	0.151534
p5-26036693	5	26036693	26.0367			0	0	148	99.33	1	0.67					3	1.79	163	97.02	2	1.19			14.5947	840.274	0.0174	0.986142	-0.2782	1.2353	-0.2252	0.821818	0.6381	1.1073	0.5763	0.564426	0.00606044	0.0852246	0.248393
p5-26036694	5	26036694	26.0367			0	0	148	99.33	1	0.67					3	1.79	163	97.02	2	1.19			14.5947	840.274	0.0174	0.986142	-0.2782	1.2353	-0.2252	0.821818	0.6381	1.1073	0.5763	0.564426	0.00606044	0.0852246	0.248393
p5-26038751	5	26038751	26.0388			0	0	148	99.33	1	0.67					2	1.19	164	97.62	2	1.19			13.5876	624.194	0.0218	0.982633	-0.2853	1.2353	-0.231	0.817336	0.4078	1.1296	0.361	0.718069	0.00760873	0.0875996	0.143834
p5-26038752	5	26038752	26.0388			2	1.34	146	97.99	1	0.67					2	1.19	164	97.62	2	1.19			0.2159	1.196	0.1805	0.856739	-0.2973	1.2353	-0.2407	0.809804	-0.0259	0.8844	-0.0293	0.976627	0.0671516	0.0916203	0.0102711
p5-26043212	5	26043212	26.0432			3	2.01	145	97.32	1	0.67					2	1.19	163	97.02	3	1.79			-0.6322	1.0465	-0.6041	0.545777	0.1021	1.166	0.0876	0.930195	-0.2891	0.7574	-0.3818	0.702636	0.262985	0.031426	0.15327
p5-26043259	5	26043259	26.0433			3	2.01	143	95.97	3	2.01					2	1.19	163	97.02	3	1.79			-0.6396	1.0468	-0.611	0.541206	-0.2865	0.9448	-0.3032	0.761728	-0.4441	0.7052	-0.6298	0.528852	0.266637	0.1182	0.276666
p5-26043317	5	26043317	26.0433			3	2.01	143	95.97	3	2.01					2	1.19	163	97.02	3	1.79			-0.6396	1.0468	-0.611	0.541206	-0.2865	0.9448	-0.3032	0.761728	-0.4441	0.7052	-0.6298	0.528852	0.266637	0.1182	0.276666
p5-26043318	5	26043318	26.0433			3	2.01	143	95.97	2	1.34	1	0.67			2	1.19	163	97.02	3	1.79	0	0	-0.6487	1.0474	-0.6193	0.535699	-0.5756	0.7287	-0.7899	0.42958	-0.4441	0.7052	-0.6298	0.528852	0.271079	0.366956	0.276666
p5-26043319	5	26043319	26.0433			3	2.01	141	94.63	4	2.68	1	0.67			2	1.19	159	94.64	7	4.17	0	0	-0.6587	1.0489	-0.628	0.529997	-0.4807	0.5643	-0.8518	0.394314	-0.4016	0.5582	-0.7195	0.471807	0.275726	0.404158	0.326236
p5-26043493	5	26043493	26.0435			3	2.01	141	94.63	4	2.68	1	0.67			2	1.19	158	94.05	8	4.76	0	0	-0.6544	1.0486	-0.624	0.5326	-0.3723	0.5519	-0.6746	0.499904	-0.2998	0.546	-0.549	0.583008	0.273599	0.301113	0.234326
p5-26044800	5	26044800	26.0448			3	2.01	141	94.63	4	2.68	1	0.67			2	1.19	156	92.86	10	5.95	0	0	-0.6353	1.0471	-0.6068	0.544004	-0.0272	0.5526	-0.0493	0.96067	0.0275	0.5364	0.0512	0.959134	0.264398	0.0174259	0.0181206
p5-26047588	5	26047588	26.0476			3	2.01	141	94.63	4	2.68	1	0.67			1	0.6	157	93.45	10	5.95	0	0	-1.2657	1.2851	-0.9849	0.324673	-0.0315	0.5524	-0.057	0.954556	-0.0526	0.5459	-0.0963	0.92329	0.488554	0.0201987	0.0346617
p5-26047589	5	26047589	26.0476			3	2.01	141	94.63	4	2.68	1	0.67			1	0.6	156	92.86	11	6.55	0	0	-1.2609	1.2849	-0.9813	0.326442	0.0491	0.5467	0.0898	0.928452	0.0275	0.5364	0.0512	0.959134	0.486194	0.0322404	0.0181206
p5-26048384	5	26048384	26.0484			3	2.01	141	94.63	4	2.68	1	0.67			1	0.6	156	92.86	11	6.55	0	0	-1.2609	1.2849	-0.9813	0.326442	0.0491	0.5467	0.0898	0.928452	0.0275	0.5364	0.0512	0.959134	0.486194	0.0322404	0.0181206
p5-26049505	5	26049505	26.0495			3	2.01	141	94.63	4	2.68	1	0.67			0	0	157	93.45	11	6.55	0	0	-15.2925	707.22	-0.0216	0.982748	0.0452	0.5464	0.0827	0.934095	-0.0526	0.5459	-0.0963	0.92329	0.00755764	0.029609	0.0346617
p5-26049506	5	26049506	26.0495			3	2.01	141	94.63	4	2.68	1	0.67			0	0	157	93.45	11	6.55	0	0	-15.2925	707.22	-0.0216	0.982748	0.0452	0.5464	0.0827	0.934095	-0.0526	0.5459	-0.0963	0.92329	0.00755764	0.029609	0.0346617
p5-26049676	5	26049676	26.0497			2	1.34	142	95.3	4	2.68	1	0.67			0	0	157	93.45	11	6.55	0	0	-15.5704	846.15	-0.0184	0.985319	0.0467	0.5468	0.0855	0.931877	0.0061	0.5611	0.0108	0.991349	0.00642332	0.0306415	0.00377331
p5-26049677	5	26049677	26.0497			2	1.34	142	95.3	4	2.68	1	0.67			0	0	157	93.45	11	6.55	0	0	-15.5704	846.15	-0.0184	0.985319	0.0467	0.5468	0.0855	0.931877	0.0061	0.5611	0.0108	0.991349	0.00642332	0.0306415	0.00377331
p5-26053581	5	26053581	26.0536			1	0.67	143	95.97	4	2.68	1	0.67			0	0	157	93.45	11	6.55	0	0	-15.5691	882.743	-0.0176	0.985928	0.0483	0.5472	0.0882	0.929695	0.0713	0.5795	0.123	0.902086	0.00615468	0.0316597	0.0447519
p5-26053582	5	26053582	26.0536			1	0.67	143	95.97	4	2.68	1	0.67			0	0	157	93.45	11	6.55	0	0	-15.5691	882.743	-0.0176	0.985928	0.0483	0.5472	0.0882	0.929695	0.0713	0.5795	0.123	0.902086	0.00615468	0.0316597	0.0447519
p5-26053731	5	26053731	26.0537			1	0.67	143	95.97	4	2.68	1	0.67			0	0	158	94.05	10	5.95	0	0	-15.5746	882.743	-0.0176	0.985923	-0.0323	0.553	-0.0584	0.95345	-0.0199	0.5898	-0.0338	0.973068	0.00615688	0.0207021	0.0118568
p5-26053732	5	26053732	26.0537			2	1.34	142	95.3	4	2.68	1	0.67			0	0	158	94.05	10	5.95	0	0	-15.5749	845.855	-0.0184	0.985309	-0.0338	0.5526	-0.0611	0.951258	-0.0831	0.5719	-0.1453	0.884496	0.00642746	0.0217019	0.0533042
p5-26061135	5	26061135	26.0611			2	1.34	142	95.3	4	2.68	1	0.67			0	0	158	94.05	10	5.95	0	0	-15.5749	845.855	-0.0184	0.985309	-0.0338	0.5526	-0.0611	0.951258	-0.0831	0.5719	-0.1453	0.884496	0.00642746	0.0217019	0.0533042
p5-26063043	5	26063043	26.063			1	0.67	143	95.97	4	2.68	1	0.67			0	0	158	94.05	10	5.95	0	0	-15.5746	882.743	-0.0176	0.985923	-0.0323	0.553	-0.0584	0.95345	-0.0199	0.5898	-0.0338	0.973068	0.00615688	0.0207021	0.0118568
p5-26063044	5	26063044	26.063			1	0.67	143	95.97	4	2.68	1	0.67			0	0	157	93.45	11	6.55	0	0	-15.5691	882.743	-0.0176	0.985928	0.0483	0.5472	0.0882	0.929695	0.0713	0.5795	0.123	0.902086	0.00615468	0.0316597	0.0447519
p5-26063912	5	26063912	26.0639			1	0.67	143	95.97	5	3.36					0	0	157	93.45	11	6.55			-15.5525	882.743	-0.0176	0.985943	0.3292	0.6211	0.5301	0.596072	0.0713	0.5795	0.123	0.902086	0.00614805	0.224701	0.0447519
p5-26065312	5	26065312	26.0653					144	96.64	5	3.36							157	93.45	11	6.55							0.3448	0.6199	0.5562	0.578097	0.3448	0.6199	0.5562	0.578097		0.238	0.238
p5-26065313	5	26065313	26.0653					144	96.64	5	3.36							157	93.45	11	6.55							0.3448	0.6199	0.5562	0.578097	0.3448	0.6199	0.5562	0.578097		0.238	0.238
p5-26065899	5	26065899	26.0659					144	96.64	5	3.36							158	94.05	10	5.95							0.258	0.6307	0.4091	0.682496	0.258	0.6307	0.4091	0.682496		0.1659	0.1659
p5-26065900	5	26065900	26.0659					144	96.64	5	3.36							158	94.05	10	5.95							0.258	0.6307	0.4091	0.682496	0.258	0.6307	0.4091	0.682496		0.1659	0.1659
p5-26066145	5	26066145	26.0661					145	97.32	4	2.68							158	94.05	10	5.95							0.3607	0.6652	0.5423	0.587619	0.3607	0.6652	0.5423	0.587619		0.230904	0.230904
p5-26066146	5	26066146	26.0661					145	97.32	4	2.68							158	94.05	10	5.95							0.3607	0.6652	0.5423	0.587619	0.3607	0.6652	0.5423	0.587619		0.230904	0.230904
p5-26067860	5	26067860	26.0679					145	97.32	4	2.68							159	94.64	9	5.36							0.2617	0.6771	0.3865	0.699107	0.2617	0.6771	0.3865	0.699107		0.155457	0.155457
p5-26067861	5	26067861	26.0679					145	97.32	4	2.68							159	94.64	9	5.36							0.2617	0.6771	0.3865	0.699107	0.2617	0.6771	0.3865	0.699107		0.155457	0.155457
p5-26068128	5	26068128	26.0681					145	97.32	4	2.68							160	95.24	8	4.76							0.1512	0.6911	0.2188	0.826779	0.1512	0.6911	0.2188	0.826779		0.0826103	0.0826103
p5-26068129	5	26068129	26.0681					145	97.32	4	2.68							160	95.24	8	4.76							0.1512	0.6911	0.2188	0.826779	0.1512	0.6911	0.2188	0.826779		0.0826103	0.0826103
p5-26070021	5	26070021	26.07					148	99.33	1	0.67							166	98.81	2	1.19							-0.2994	1.2353	-0.2424	0.808483	-0.2994	1.2353	-0.2424	0.808483		0.092329	0.092329
p5-26070022	5	26070022	26.07					148	99.33	1	0.67							166	98.81	2	1.19							-0.2994	1.2353	-0.2424	0.808483	-0.2994	1.2353	-0.2424	0.808483		0.092329	0.092329
p5-26070181	5	26070181	26.0702					148	99.33	1	0.67							167	99.4	1	0.6							-0.9995	1.4233	-0.7023	0.482523	-0.9995	1.4233	-0.7023	0.482523		0.316482	0.316482
p5-26070182	5	26070182	26.0702					148	99.33	1	0.67	0	0					166	98.81	1	0.6	1	0.6					0.0751	0.952	0.0789	0.937103	-0.2994	1.2353	-0.2424	0.808483		0.0282128	0.092329
p5-26073126	5	26073126	26.0731			2	1.34	146	97.99	1	0.67	0	0			0	0	166	98.81	1	0.6	1	0.6	-15.5722	846.076	-0.0184	0.985316	0.0624	0.9515	0.0656	0.947687	-1.0894	0.9793	-1.1125	0.265935	0.00642464	0.0233351	0.575225
p5-26094684	5	26094684	26.0947			3	2.01	145	97.32	1	0.67	0	0			1	0.6	165	98.21	1	0.6	1	0.6	-1.7721	1.2128	-1.4612	0.143959	0.0535	0.9513	0.0562	0.955149	-1.0771	0.8133	-1.3244	0.18536	0.841762	0.0199287	0.731984
p5-26094984	5	26094984	26.095			5	3.36	143	95.97	1	0.67	0	0			1	0.6	165	98.21	1	0.6	1	0.6	-2.2088	1.1467	-1.9262	0.0540821	0.0401	0.9508	0.0422	0.966367	-1.4015	0.7606	-1.8426	0.0653811	1.26695	0.0148581	1.18455
p5-26096381	5	26096381	26.0964			6	4.03	142	95.3	1	0.67	0	0			1	0.6	165	98.21	1	0.6	1	0.6	-2.2436	1.1382	-1.9712	0.0486987	0.0396	0.9508	0.0417	0.966735	-1.4343	0.7518	-1.9078	0.0564132	1.31248	0.0146925	1.24862
p5-26096972	5	26096972	26.097			10	6.71	138	92.62	1	0.67	0	0			1	0.6	165	98.21	1	0.6	1	0.6	-2.9537	1.0832	-2.7268	0.00639439	-0.001	0.9494	-0.001	0.999181	-2.0189	0.697	-2.8965	0.00377334	2.1942	0.000355912	2.42327
p5-26097445	5	26097445	26.0974			10	6.71	137	91.95	2	1.34	0	0			1	0.6	165	98.21	1	0.6	1	0.6	-2.9679	1.0835	-2.7392	0.00615814	-0.5028	0.7804	-0.6444	0.519347	-2.1633	0.6876	-3.1461	0.00165462	2.21055	0.284542	2.7813
p5-26097519	5	26097519	26.0975			11	7.38	136	91.28	2	1.34	0	0			1	0.6	165	98.21	1	0.6	1	0.6	-3.1331	1.0752	-2.914	0.00356796	-0.518	0.7807	-0.6634	0.507051	-2.2951	0.68	-3.375	0.000738115	2.44758	0.294948	3.13188
p5-26097656	5	26097656	26.0977			12	8.05	135	90.6	2	1.34	0	0			1	0.6	165	98.21	1	0.6	1	0.6	-3.1462	1.0735	-2.931	0.00337911	-0.5182	0.7807	-0.6637	0.506873	-2.3069	0.6781	-3.4022	0.000668457	2.4712	0.295101	3.17493
p5-26098045	5	26098045	26.098			12	8.05	135	90.6	2	1.34	0	0			2	1.19	164	97.62	1	0.6	1	0.6	-2.4542	0.8065	-3.0431	0.00234189	-0.5143	0.7807	-0.6588	0.510051	-2.0173	0.6129	-3.2912	0.000997433	2.63043	0.292387	3.00112
p5-26098415	5	26098415	26.0984			12	8.05	135	90.6	2	1.34	0	0			3	1.79	163	97.02	1	0.6	1	0.6	-2.0495	0.6947	-2.9503	0.00317491	-0.5103	0.7807	-0.6537	0.51329	-1.7922	0.57	-3.1439	0.00166711	2.49827	0.289637	2.77804
p5-26098562	5	26098562	26.0986			12	8.05	133	89.26	4	2.68	0	0			3	1.79	163	97.02	1	0.6	1	0.6	-2.0679	0.6951	-2.9751	0.00292934	-0.911	0.7245	-1.2575	0.208582	-1.9226	0.5613	-3.4254	0.000613983	2.53323	0.680723	3.21184
p5-26098893	5	26098893	26.0989			12	8.05	133	89.26	4	2.68	0	0			3	1.79	162	96.43	2	1.19	1	0.6	-2.0643	0.6951	-2.9697	0.00298078	-0.7116	0.6754	-1.0535	0.292091	-1.7381	0.5302	-3.2784	0.00104396	2.52567	0.534482	2.98132
p5-26099149	5	26099149	26.0991			12	8.05	133	89.26	4	2.68	0	0			3	1.79	162	96.43	2	1.19	1	0.6	-2.0643	0.6951	-2.9697	0.00298078	-0.7116	0.6754	-1.0535	0.292091	-1.7381	0.5302	-3.2784	0.00104396	2.52567	0.534482	2.98132
p5-26100139	5	26100139	26.1001			9	6.04	137	91.95	3	2.01					3	1.79	164	97.62	1	0.6			-2.0228	0.7042	-2.8726	0.0040713	-1.8928	1.2157	-1.557	0.119472	-1.9917	0.6175	-3.2255	0.00125736	2.39027	0.922733	2.90054
p5-26100140	5	26100140	26.1001			9	6.04	137	91.95	3	2.01					3	1.79	164	97.62	1	0.6			-2.0228	0.7042	-2.8726	0.0040713	-1.8928	1.2157	-1.557	0.119472	-1.9917	0.6175	-3.2255	0.00125736	2.39027	0.922733	2.90054
p5-26100228	5	26100228	26.1002			8	5.37	139	93.29	2	1.34					2	1.19	165	98.21	1	0.6			-2.261	0.8267	-2.735	0.00623788	-1.8218	1.2364	-1.4734	0.140639	-2.1357	0.6926	-3.0836	0.00204496	2.20496	0.851893	2.68931
p5-26100229	5	26100229	26.1002			8	5.37	139	93.29	2	1.34					2	1.19	165	98.21	1	0.6			-2.261	0.8267	-2.735	0.00623788	-1.8218	1.2364	-1.4734	0.140639	-2.1357	0.6926	-3.0836	0.00204496	2.20496	0.851893	2.68931
p5-26100312	5	26100312	26.1003			3	2.01	145	97.32	1	0.67					2	1.19	165	98.21	1	0.6			-1.101	0.9797	-1.1238	0.261117	-1.026	1.4236	-0.7207	0.471088	-1.0771	0.8133	-1.3244	0.18536	0.583165	0.326898	0.731984
p5-26100313	5	26100313	26.1003			3	2.01	145	97.32	1	0.67					2	1.19	165	98.21	1	0.6			-1.101	0.9797	-1.1238	0.261117	-1.026	1.4236	-0.7207	0.471088	-1.0771	0.8133	-1.3244	0.18536	0.583165	0.326898	0.731984
p5-26100394	5	26100394	26.1004			1	0.67	147	98.66	1	0.67					2	1.19	165	98.21	1	0.6			-0.3114	1.2354	-0.2521	0.800973	-1.0046	1.4235	-0.7057	0.480358	-0.5991	0.9271	-0.6462	0.518154	0.0963823	0.318435	0.285541
p5-26100395	5	26100395	26.1004			1	0.67	147	98.66	1	0.67					2	1.19	165	98.21	1	0.6			-0.3114	1.2354	-0.2521	0.800973	-1.0046	1.4235	-0.7057	0.480358	-0.5991	0.9271	-0.6462	0.518154	0.0963823	0.318435	0.285541
p5-26101718	5	26101718	26.1017			0	0	148	99.33	1	0.67					2	1.19	165	98.21	1	0.6			13.5805	624.194	0.0218	0.982642	-0.9855	1.4233	-0.6924	0.488681	0.1131	1.1659	0.097	0.922734	0.00760474	0.310974	0.0349233
p5-26101719	5	26101719	26.1017			0	0	148	99.33	1	0.67					2	1.19	164	97.62	2	1.19			13.5876	624.194	0.0218	0.982633	-0.2853	1.2353	-0.231	0.817336	0.4078	1.1296	0.361	0.718069	0.00760873	0.0875996	0.143834
p5-26111363	5	26111363	26.1114			1	0.67	147	98.66	1	0.67					2	1.19	164	97.62	2	1.19			-0.3044	1.2354	-0.2464	0.8054	-0.3044	1.2354	-0.2464	0.8054	-0.3044	0.8811	-0.3454	0.72976	0.0939881	0.0939881	0.13682
p5-26113671	5	26113671	26.1137			1	0.67	147	98.66	1	0.67					2	1.19	164	97.62	2	1.19			-0.3044	1.2354	-0.2464	0.8054	-0.3044	1.2354	-0.2464	0.8054	-0.3044	0.8811	-0.3454	0.72976	0.0939881	0.0939881	0.13682
p5-26116441	5	26116441	26.1164			0	0	148	99.33	1	0.67					2	1.19	164	97.62	2	1.19			13.5876	624.194	0.0218	0.982633	-0.2853	1.2353	-0.231	0.817336	0.4078	1.1296	0.361	0.718069	0.00760873	0.0875996	0.143834
p5-26116442	5	26116442	26.1164			0	0	148	99.33	1	0.67					2	1.19	164	97.62	2	1.19			13.5876	624.194	0.0218	0.982633	-0.2853	1.2353	-0.231	0.817336	0.4078	1.1296	0.361	0.718069	0.00760873	0.0875996	0.143834
p5-26116934	5	26116934	26.1169			0	0	148	99.33	1	0.67					1	0.6	165	98.21	2	1.19			13.5805	882.743	0.0154	0.987725	-0.2924	1.2353	-0.2367	0.812891	0.1131	1.1659	0.097	0.922734	0.00536375	0.0899677	0.0349233
p5-26116935	5	26116935	26.1169			0	0	148	99.33	1	0.67					1	0.6	164	97.62	3	1.79			13.5965	882.743	0.0154	0.987711	0.952	1.3309	0.7153	0.474404	1.1471	1.2686	0.9043	0.365854	0.00537008	0.323852	0.436692
p5-26125245	5	26125245	26.1252			1	0.67	147	98.66	1	0.67					1	0.6	164	97.62	3	1.79			0.2276	1.6839	0.1351	0.892495	0.9494	1.3322	0.7127	0.476052	0.6804	1.0227	0.6653	0.505869	0.049394	0.322346	0.295962
p5-26125427	5	26125427	26.1254			1	0.67	147	98.66	1	0.67					1	0.6	164	97.62	3	1.79			0.2276	1.6839	0.1351	0.892495	0.9494	1.3322	0.7127	0.476052	0.6804	1.0227	0.6653	0.505869	0.049394	0.322346	0.295962
p5-26127309	5	26127309	26.1273			0	0	148	99.33	1	0.67					1	0.6	164	97.62	3	1.79			13.5965	882.743	0.0154	0.987711	0.952	1.3309	0.7153	0.474404	1.1471	1.2686	0.9043	0.365854	0.00537008	0.323852	0.436692
p5-26127310	5	26127310	26.1273			0	0	148	99.33	1	0.67					2	1.19	163	97.02	3	1.79			13.6035	624.194	0.0218	0.982612	0.9562	1.3298	0.7191	0.472109	1.3055	1.226	1.0649	0.286935	0.00761773	0.325958	0.542217
p5-26129334	5	26129334	26.1293			0	0	148	99.33	1	0.67					2	1.19	164	97.62	2	1.19			13.5876	624.194	0.0218	0.982633	-0.2853	1.2353	-0.231	0.817336	0.4078	1.1296	0.361	0.718069	0.00760873	0.0875996	0.143834
p5-26129335	5	26129335	26.1293			2	1.34	146	97.99	1	0.67					2	1.19	164	97.62	2	1.19			-0.4957	1.116	-0.4441	0.656939	-0.3078	1.2354	-0.2491	0.803272	-0.4104	0.8313	-0.4937	0.621547	0.182475	0.0951376	0.206526
p5-26132078	5	26132078	26.1321			4	2.68	140	93.96	5	3.36					2	1.19	163	97.02	3	1.79			-1.1977	0.9545	-1.2547	0.209574	-1.1547	0.7978	-1.4473	0.147807	-1.1723	0.621	-1.8877	0.0590607	0.678663	0.830305	1.2287
p5-26132152	5	26132152	26.1322			7	4.7	137	91.95	5	3.36					2	1.19	162	96.43	4	2.38			-1.871	0.8591	-2.1779	0.0294123	-0.9114	0.7415	-1.2293	0.21897	-1.343	0.5576	-2.4083	0.0160262	1.53147	0.659615	1.79517
p5-26132252	5	26132252	26.1323			8	5.37	136	91.28	5	3.36					2	1.19	162	96.43	4	2.38			-2.094	0.8385	-2.4973	0.0125149	-0.9307	0.7422	-1.2539	0.209893	-1.4808	0.5476	-2.704	0.00685058	1.90257	0.678001	2.16427
p5-26132358	5	26132358	26.1324			8	5.37	136	91.28	5	3.36					2	1.19	162	96.43	4	2.38			-2.094	0.8385	-2.4973	0.0125149	-0.9307	0.7422	-1.2539	0.209893	-1.4808	0.5476	-2.704	0.00685058	1.90257	0.678001	2.16427
p5-26133893	5	26133893	26.1339			7	4.7	141	94.63	1	0.67					2	1.19	163	97.02	3	1.79			-1.8334	0.8581	-2.1365	0.0326388	0.0456	1.1666	0.0391	0.968798	-1.1435	0.6281	-1.8206	0.0686605	1.48627	0.0137666	1.16329
p5-26133894	5	26133894	26.1339			7	4.7	141	94.63	1	0.67					2	1.19	163	97.02	3	1.79			-1.8334	0.8581	-2.1365	0.0326388	0.0456	1.1666	0.0391	0.968798	-1.1435	0.6281	-1.8206	0.0686605	1.48627	0.0137666	1.16329
p5-26134134	5	26134134	26.1341			6	4.03	142	95.3	1	0.67					2	1.19	163	97.02	3	1.79			-1.8041	0.8653	-2.0849	0.0370742	0.0466	1.1666	0.04	0.968107	-1.1136	0.6358	-1.7514	0.0798723	1.43093	0.0140767	1.0976
p5-26134135	5	26134135	26.1341			6	4.03	142	95.3	1	0.67					2	1.19	163	97.02	3	1.79			-1.8041	0.8653	-2.0849	0.0370742	0.0466	1.1666	0.04	0.968107	-1.1136	0.6358	-1.7514	0.0798723	1.43093	0.0140767	1.0976
p5-26134227	5	26134227	26.1342			1	0.67	147	98.66	1	0.67					2	1.19	164	97.62	2	1.19			-0.3044	1.2354	-0.2464	0.8054	-0.3044	1.2354	-0.2464	0.8054	-0.3044	0.8811	-0.3454	0.72976	0.0939881	0.0939881	0.13682
p5-26134228	5	26134228	26.1342			1	0.67	147	98.66	1	0.67					2	1.19	164	97.62	2	1.19			-0.3044	1.2354	-0.2464	0.8054	-0.3044	1.2354	-0.2464	0.8054	-0.3044	0.8811	-0.3454	0.72976	0.0939881	0.0939881	0.13682
p5-26134319	5	26134319	26.1343			0	0	148	99.33	1	0.67					2	1.19	164	97.62	2	1.19			13.5876	624.194	0.0218	0.982633	-0.2853	1.2353	-0.231	0.817336	0.4078	1.1296	0.361	0.718069	0.00760873	0.0875996	0.143834
p5-26134320	5	26134320	26.1343			0	0	148	99.33	1	0.67					2	1.19	164	97.62	2	1.19			13.5876	624.194	0.0218	0.982633	-0.2853	1.2353	-0.231	0.817336	0.4078	1.1296	0.361	0.718069	0.00760873	0.0875996	0.143834
p5-26156781	5	26156781	26.1568			0	0	148	99.33	1	0.67					1	0.6	165	98.21	2	1.19			13.5805	882.743	0.0154	0.987725	-0.2924	1.2353	-0.2367	0.812891	0.1131	1.1659	0.097	0.922734	0.00536375	0.0899677	0.0349233
p5-26156782	5	26156782	26.1568			1	0.67	147	98.66	1	0.67					1	0.6	165	98.21	2	1.19			-1.0046	1.4235	-0.7057	0.480358	-0.3114	1.2354	-0.2521	0.800973	-0.5991	0.9271	-0.6462	0.518154	0.318435	0.0963823	0.285541
p5-26162024	5	26162024	26.162			2	1.34	146	97.99	1	0.67					1	0.6	165	98.21	2	1.19			-1.7171	1.2356	-1.3898	0.164603	-0.3309	1.2356	-0.2678	0.788874	-1.024	0.8327	-1.2298	0.218772	0.783561	0.102992	0.660009
p5-26165145	5	26165145	26.1651			2	1.34	146	97.99	1	0.67					1	0.6	165	98.21	2	1.19			-1.7171	1.2356	-1.3898	0.164603	-0.3309	1.2356	-0.2678	0.788874	-1.024	0.8327	-1.2298	0.218772	0.783561	0.102992	0.660009
p5-26174982	5	26174982	26.175			1	0.67	147	98.66	1	0.67					1	0.6	165	98.21	2	1.19			-1.0046	1.4235	-0.7057	0.480358	-0.3114	1.2354	-0.2521	0.800973	-0.5991	0.9271	-0.6462	0.518154	0.318435	0.0963823	0.285541
p5-26174983	5	26174983	26.175			2	1.34	146	97.99	1	0.67					1	0.6	165	98.21	2	1.19			-1.15	1.3396	-0.8585	0.39062	-0.3133	1.2354	-0.2536	0.799794	-0.6917	0.8847	-0.7819	0.434287	0.408246	0.0970221	0.362224
p5-26176723	5	26176723	26.1767			2	1.34	146	97.99	1	0.67					1	0.6	165	98.21	2	1.19			-1.15	1.3396	-0.8585	0.39062	-0.3133	1.2354	-0.2536	0.799794	-0.6917	0.8847	-0.7819	0.434287	0.408246	0.0970221	0.362224
p5-26177708	5	26177708	26.1777			2	1.34	146	97.99	1	0.67					0	0	166	98.81	2	1.19			-15.5767	845.518	-0.0184	0.985302	-0.3185	1.2354	-0.2578	0.796582	-1.0894	0.9793	-1.1125	0.265935	0.0064308	0.0987694	0.575225
p5-26177709	5	26177709	26.1777			2	1.34	146	97.99	1	0.67					0	0	166	98.81	2	1.19			-15.5767	845.518	-0.0184	0.985302	-0.3185	1.2354	-0.2578	0.796582	-1.0894	0.9793	-1.1125	0.265935	0.0064308	0.0987694	0.575225
p5-26177757	5	26177757	26.1778			1	0.67	147	98.66	1	0.67					0	0	166	98.81	2	1.19			-15.5777	882.743	-0.0176	0.985921	-0.3185	1.2354	-0.2578	0.796582	-1.0116	1.013	-0.9986	0.317992	0.00615808	0.0987694	0.497583
p5-26177758	5	26177758	26.1778			2	1.34	146	97.99	1	0.67					0	0	166	98.81	2	1.19			-15.5767	845.518	-0.0184	0.985302	-0.3185	1.2354	-0.2578	0.796582	-1.0894	0.9793	-1.1125	0.265935	0.0064308	0.0987694	0.575225
p5-26182510	5	26182510	26.1825			3	2.01	145	97.32	1	0.67					0	0	166	98.81	2	1.19			-15.2986	706.82	-0.0216	0.982732	-0.3185	1.2354	-0.2578	0.796582	-1.1586	0.9529	-1.216	0.223995	0.007565	0.0987694	0.649762
p5-26202682	5	26202682	26.2027			4	2.68	144	96.64	1	0.67					0	0	166	98.81	2	1.19			-15.1488	631.44	-0.024	0.98086	-0.3185	1.2354	-0.2578	0.796582	-1.2215	0.9315	-1.3113	0.189753	0.008393	0.0987694	0.721812
p5-26202885	5	26202885	26.2029			4	2.68	144	96.64	1	0.67					0	0	165	98.21	3	1.79			-15.1441	631.692	-0.024	0.980874	0.094	1.166	0.0806	0.935728	-0.8419	0.8282	-1.0165	0.309369	0.00838699	0.0288506	0.509523
p5-26205114	5	26205114	26.2051			4	2.68	144	96.64	1	0.67					0	0	165	98.21	3	1.79			-15.1441	631.692	-0.024	0.980874	0.094	1.166	0.0806	0.935728	-0.8419	0.8282	-1.0165	0.309369	0.00838699	0.0288506	0.509523
p5-26205695	5	26205695	26.2057			3	2.01	145	97.32	1	0.67					0	0	165	98.21	3	1.79			-15.2937	707.214	-0.0216	0.982747	0.094	1.166	0.0806	0.935728	-0.7714	0.853	-0.9043	0.365829	0.00755834	0.0288506	0.436721
p5-26205696	5	26205696	26.2057			3	2.01	145	97.32	1	0.67					0	0	165	98.21	3	1.79			-15.2937	707.214	-0.0216	0.982747	0.094	1.166	0.0806	0.935728	-0.7714	0.853	-0.9043	0.365829	0.00755834	0.0288506	0.436721
p5-26206113	5	26206113	26.2061			2	1.34	146	97.99	1	0.67					0	0	165	98.21	3	1.79			-15.5718	846.135	-0.0184	0.985317	0.094	1.166	0.0806	0.935728	-0.6917	0.8847	-0.7819	0.434287	0.006424	0.0288506	0.362224
p5-26206114	5	26206114	26.2061			2	1.34	146	97.99	1	0.67					0	0	165	98.21	3	1.79			-15.5718	846.135	-0.0184	0.985317	0.094	1.166	0.0806	0.935728	-0.6917	0.8847	-0.7819	0.434287	0.006424	0.0288506	0.362224
p5-26206920	5	26206920	26.2069					148	99.33	1	0.67							165	98.21	3	1.79							0.1131	1.1659	0.097	0.922734	0.1131	1.1659	0.097	0.922734		0.0349233	0.0349233
p5-26206921	5	26206921	26.2069					148	99.33	1	0.67							165	98.21	3	1.79							0.1131	1.1659	0.097	0.922734	0.1131	1.1659	0.097	0.922734		0.0349233	0.0349233
p5-26207967	5	26207967	26.208					148	99.33	1	0.67							166	98.81	2	1.19							-0.2994	1.2353	-0.2424	0.808483	-0.2994	1.2353	-0.2424	0.808483		0.092329	0.092329
p5-26207968	5	26207968	26.208					147	98.66	2	1.34							166	98.81	2	1.19							-0.4913	1.1155	-0.4405	0.659606	-0.4913	1.1155	-0.4405	0.659606		0.180716	0.180716
p5-26228445	5	26228445	26.2284					147	98.66	2	1.34							166	98.81	2	1.19							-0.4913	1.1155	-0.4405	0.659606	-0.4913	1.1155	-0.4405	0.659606		0.180716	0.180716
p5-26235845	5	26235845	26.2358					149	100	0	0							166	98.81	2	1.19							13.5922	624.194	0.0218	0.982627	13.5922	624.194	0.0218	0.982627		0.00761133	0.00761133
p5-26235846	5	26235846	26.2358					148	99.33	1	0.67							165	98.21	3	1.79							0.1131	1.1659	0.097	0.922734	0.1131	1.1659	0.097	0.922734		0.0349233	0.0349233
p5-26241757	5	26241757	26.2418			1	0.67	147	98.66	1	0.67					0	0	165	98.21	3	1.79			-13.1583	882.743	-0.0149	0.988107	0.1131	1.1659	0.097	0.922734	-0.1159	1.0216	-0.1135	0.909662	0.00519599	0.0349233	0.0411199
p5-26243149	5	26243149	26.2431			2	1.34	146	97.99	1	0.67					0	0	165	98.21	3	1.79			-15.5718	846.135	-0.0184	0.985317	0.094	1.166	0.0806	0.935728	-0.6917	0.8847	-0.7819	0.434287	0.006424	0.0288506	0.362224
p5-26243317	5	26243317	26.2433			2	1.34	146	97.99	1	0.67					0	0	165	98.21	3	1.79			-15.5718	846.135	-0.0184	0.985317	0.094	1.166	0.0806	0.935728	-0.6917	0.8847	-0.7819	0.434287	0.006424	0.0288506	0.362224
p5-26247931	5	26247931	26.2479					148	99.33	1	0.67							165	98.21	3	1.79							0.1131	1.1659	0.097	0.922734	0.1131	1.1659	0.097	0.922734		0.0349233	0.0349233
p5-26247932	5	26247932	26.2479					148	99.33	1	0.67							164	97.62	4	2.38							0.4078	1.1296	0.361	0.718069	0.4078	1.1296	0.361	0.718069		0.143834	0.143834
p5-26252397	5	26252397	26.2524					147	98.66	2	1.34							164	97.62	4	2.38							-0.3044	0.8811	-0.3454	0.72976	-0.3044	0.8811	-0.3454	0.72976		0.13682	0.13682
p5-26252588	5	26252588	26.2526			0	0	143	95.97	6	4.03					1	0.6	164	97.62	3	1.79			13.5078	882.743	0.0153	0.987791	-1.5943	0.7419	-2.1491	0.0316295	-1.3096	0.6827	-1.9182	0.055081	0.00533486	1.49991	1.259
p5-26252681	5	26252681	26.2527			0	0	143	95.97	6	4.03					1	0.6	164	97.62	3	1.79			13.5078	882.743	0.0153	0.987791	-1.5943	0.7419	-2.1491	0.0316295	-1.3096	0.6827	-1.9182	0.055081	0.00533486	1.49991	1.259
p5-26252682	5	26252682	26.2527			0	0	141	94.63	8	5.37					1	0.6	163	97.02	4	2.38			13.5113	882.743	0.0153	0.987788	-1.359	0.6682	-2.034	0.0419489	-1.1435	0.6281	-1.8206	0.0686605	0.00533624	1.37728	1.16329
p5-26256021	5	26256021	26.256			0	0	141	94.63	8	5.37					1	0.6	164	97.62	3	1.79			13.5054	882.743	0.0153	0.987793	-1.6453	0.7294	-2.2558	0.0240848	-1.3656	0.6682	-2.0436	0.0409922	0.00533388	1.61826	1.3873
[truncated: 784 more rows]

## Sheet: CHR6
cnv	chr	pos	pos_MB	0 copy (cont)	% 0 copy (cont)	1 copy (cont)	% 1 copy (cont)	Normal (cont)	% Normal (cont)	3 copy (cont)	% 3 copy (cont	4 copy (cont)	% 4 copy (cont)	0 copy (case)	% 0 copy (case)	1 copy (case)	% 1 copy (case)	Normal (case)	% Normal (case)	3 copy (case)	% 3 copy (case	4 copy (case)	% 4 copy (case)	Parameter Estimate Deletion	Std Err Deletion	Zvalue Deletion	Pvalue Deletion	Parameter Estimate Duplication	Std Err Duplication	Zvalue Duplication	Pvalue Duplication	Parameter Estimate Both/Either	Std Err Both/Either	Zvalue Both/Either	Pvalue Both/Either	Neg Log10 Deletion	Neg Log10 Duplication	Neg Log10 Both/Either
[truncated: 213 more rows]

[truncated: 19 more sheets: CHR7, CHR8, CHR9, CHR10, CHR11, CHR12, CHR13, CHR14, CHR15, CHR16, CHR17, CHR18, CHR19, CHR20, CHR21, CHR22, CHR23, CHR24, Plots]
