# Supplementary material for: Evidence of novel fine-scale structural variation at autism spectrum disorder candidate loci
Source: Mol Autism. 2012 Apr 2;3:2. doi: 10.1186/2040-2392-3-2 (PMC3352055; doi:10.1186/2040-2392-3-2)
Supplement: Additional file 3 — Table S3. Validation Targets. [file 2040-2392-3-2-S3.XLSX]

## Sheet: Sheet2
Supplementary Table 3. Validation Targets
Indel Region (hg18 coordinates)	LOCUS	Size (bp)	Number of individuals	TaqMan Confirmed?
chr4:6,158,503-6,162,618	JAKMIP1	4115	1	YES
chr4:6,176,700-6,181,460	JAKMIP1	4760	2	NO
chr9:100,080,624-100,521,254	GABBR2 (not sig)	440630	3	YES
chr16:83,555,679-83,617,879	ZDHHC7	62200	1	NO
chr16:8,666,148-8,704,012	ABAT	37864	1	YES
chr1:148,132,001-148,169,173	SV2A	37172	3	NO
chr17:7,060,554-7,096,497	GABARAP	35943	2	NO
chr2:119,840,262-119,841,985	DBI	1723	1	NO
chr1:163,915,438-163,917,101	ALDH9A1	1663	1	NO
chr6:29,706,970-29,708,472	GABBR1	1502	Frequent	NO
chr3:44,916,993-45,001,804	ZDHHC3	84811	1	NO
chr3:50,207,690-50,243,268	SLC38A3	35578	2	YES
chr5:160,906,890-160,909,300	GABRB2	2410	1	NO
chr6:24,636,244-24,640,807	ALDH5A1	4563	1	NO
chr6:29,628,547-29,630,201	UBD, Near GABBR1	1654	1	NO
chr9:100,509,285-100,512,013	GABBR2 (not sig)	2728	2	YES
chr20:44,078,553-44,130,963	SLC12A5	52410	1	NO
chr19:61,517,201-61,519,518	(near) ZSCAN5A	2317	2	NO
chr14:79,176,177-79,184,495	NRXN3	8318	Frequent	YES
chr2:50,948,094-51,013,968	NRXN1	65874	1	YES
chr3:8,749,197-8,795,876	OXTR	46679	1	YES
chr3:8,763,692-8,778,443	OXTR	14751	1	YES
chr7:147,703,983-147,707,272	CNTNAP2	3289	Frequent	YES
chrY:15,135,574-15,474,858	NLGN4	339284	1	YES
chr11:64,120,548-64,255,102	NRXN2	134554	1	NO
chr17:7,223,919-7,273,759	NLGN2	49840	Frequent	YES
chr20:2,996,089-3,011,089	OXT	15000	1	NO
chr3:130,609,789-130,651,449	MBD4	41660	1	NO
chr22:49,449,917-49,528,263	SHANK3	78346	Frequent	YES
Validation Controls
chrX:152,930,563-153,026,309	sex chr control	95746	CONTROL	YES
chr10:132,800,768-132,802,678	Control	1910	CONTROL	YES
chr3:194,260,897-194,265,146	Control	4249	CONTROL	YES
chr3:99,893,658-99,897,487	Control	3829	CONTROL	YES
