# Supplementary material for: Evidence of novel fine-scale structural variation at autism spectrum disorder candidate loci
Source: Mol Autism. 2012 Apr 2;3:2. doi: 10.1186/2040-2392-3-2 (PMC3352055; doi:10.1186/2040-2392-3-2)
Supplement: Additional file 6 — Table S5. [file 2040-2392-3-2-S6.XLSX]

## Sheet: SupplementalTable5
Number of Individuals	Abnormal Copy Number Locus	ASD Diagnosis	Developmental Issues	Neurologic and Neuropsychiatric Features	Medical	Physical Features	Head Circumference	Intellectual Ability	Adaptive Functioning
	ABAT
11	ABAT	Autism (4) Unaffected (3) Aspergers (2) Possible Aspergers (1)	Developmental Delay (2) Communication Disorder NOS (2) Language Delay (4) Dyspraxia Gross and fine motor delays Stuttering Coordination Disorder Sensory Processing Issues Language Regression (2) Learning Disabilities Nonverbal Regression of Adaptive skills	ADHD (3) Tic Disorder Headaches/Migraines sleep disorder (2) Anxiety/Panic disorder(3) OCD Aggression (3) Depression Possible Seizures Hypertonia	Possible Anosmia Unspecified GI Problems Chronic ear infections Hypotonia Adult Onset Cardiovascular Disease requiring surgical intervention Hypertension Asthma (2) Allergies Chronic Acne	Obesity (2) Tall Stature Hirsutism Hyperextensible Joints Short stature café au lait spots (2)	>95% (3)	Moderate ID to Superior	Low (3)
	JAKMIP1
11	JAKMIP1	Unaffected (7) Autism (4)	Language Delay (4) Unspecified Speech Disorder Speech Articulation Difficulties Nonverbal Developmental Regression Possible Regression Sensory Issues (2) Motor Delay Motor Apraxia	Reclusive Behavioral Issues Possible Seizures Migraines Postpartum Depression Staring Episodes	Irritable Bowel Syndrome Chronic ear infections Allergies (2) Poor Feeding Scoliosis Vestibular Disorder	Hypermobility	≤5% (1) 5% -10% (1) 90%-95% (1) Normal (7)	Low Average IQ (1)	Low (1)
	NRXN1
17	NRXN1	PDDNOS Autism (4) Unaffected (12)	Language Regression Language Delay (3) Unspecified Speech Disorder Speech Articulation Difficulties Developmental Delay (2) Developmental Regression Motor Delay Unspecified Sensory Issues	ADHD (2) Depression (2) Postpartum Depression Aggression Anxiety/Panic Disorder Infantile Hypotonia Seizures Possible Seizures Unspecified Mental Illness	Balanced Robertsonian 13/15 chromosome translocation carrier Hypothyroidism (2) Asthma Allergies Irritable Bowel syndrome Anemia Ovarian Cysts	Tall stature (>90%) Early fontanelle closure Plagiocephaly Double Hair Whorl	>95% (3) >90% (1) Normal Unreported (10)	Mild ID Low Verbal IQ, Average Nonverbal IQ High Average IQ Very Superior Nonverbal IQ Not Available (13)	Low (2) Moderately Low Average Not Available (13)
	OXTR
8	OXTR	Autism (2) ASD Unaffected (5)	Language Delay Language Regression Developmental Delay Motor Delay Sensory Issues (2)	OCD ADHD Possible ADHD Possible tic Irritability Trichotillomania Sleep Problems Aggression Phobias	Muscle weakness Allergies (2) Ear infections/tubes Eczema Unspecified GI Issues Headaches Asthma Eczema	1 individual with features: Overweight Mild hypotelorism Epicanthal folds Prominent nasal bridge Fine hair Hypopigmented lesions	>95% (1) Normal (1) unreported (6)	Mild ID Low Average IQ Average IQ Not Available (5)	Low Moderately Low Average Not Available (5)
	NLGN4Y
1	NLGN4Y	Unaffected		Alcoholism Irritability Reclusive			unreported	Not Available	Not Available
